# Supplementary material for: A Population Model of Folate-Mediated One-Carbon Metabolism
Source: Nutrients. 2013 Jul 5;5(7):2457–74. doi: 10.3390/nu5072457 (PMC3738981; doi:10.3390/nu5072457)
Supplement: Supplementary File 2 — Compatibility mode (XLS, 20042 KB) [file nutrients-05-02457-s002.xls]

## Sheet: Metabolite Conc._Rxn Rate Data
individual	P-5mTHF	P-Hcy	P-SAM	P-SAH	P-Met	T-5mTHF	T-THF	T-DHF	T-CH2-THF	T-CHF	T-10fTHF	T-Hcy	T-SAM	T-SAH	T-Met	L-5mTHF	L-THF	L-DHF	L-CH2-THF	L-CHF	L-10fTHF	L-Hcy	L-SAM	L-SAH	L-Met	T-MS	T-GNMT	T-CBS	T-SAHH	T-DNMT	T-MAT-II	T-SHMT	T-MTHFR	T-PGT	T-FTD	T-FTS	T-MTCH	T-MTD	T-NE	T-TS	T-DHFR	T-AICAR(T)	L-MS	L-BHMT	L-GNMT	L-CBS	L-SAHH	L-DNMT	L-MAT-I
1	0.0149692	6.12718	0.0909839	0.0220185	31.8827	0.18508	0.232853	0.00159442	0.0139924	0.00228464	0.0194222	0.851647	29.5393	3.88968	49.8253	3.40065	6.9766	0.00701972	0.913282	1.09609	9.00721	2.97434	73.1763	18.4979	66.7274	50.8668	32.0118	2.5951	62.5008	33.3058	63.7193	7.70813	49.8089	163.117	8.96259	148.754	35.341	35.341	109.893	32.8089	32.8089	12.0161	127.417	45.5436	98.2437	93.6807	227.475	78.6809	142.337
2	0.0290638	9.9724	0.127865	0.0252217	31.1569	0.156271	0.345647	0.00418051	0.0208797	0.0033845	0.0238889	1.05105	40.5893	5.8444	48.1855	5.03284	10.2967	0.0176388	1.57064	1.55579	13.6464	2.57524	143.688	8.22615	84.6392	47.9066	38.126	4.07845	80.764	33.3226	56.026	11.4117	53.041	250.55	12.4002	213.127	63.3658	63.3657	197.917	93.9782	93.9782	13.5432	171.632	35.6982	123.245	86.4606	157.265	93.7921	135.565
3	0.0184771	6.30452	0.112254	0.0215583	42.8996	0.18297	0.27235	0.00158053	0.0153607	0.00249986	0.0203619	0.862412	35.612	4.30268	70.9635	4.35322	8.13511	0.00943277	1.21695	1.32506	12.1211	3.08022	127.101	13.4978	99.5298	50.6325	35.6862	3.03167	69.25	33.8496	70.4002	9.03808	61.012	213.363	10.4528	194.807	40.2172	40.2172	125.867	34.4501	34.4501	11.209	159.192	42.2607	112.953	102.717	191.815	89.5761	146.953
4	0.0205457	12.007	0.0897022	0.0225369	30.0799	0.157372	0.263843	0.002884	0.0113701	0.00186366	0.018131	1.12108	29.2022	4.78645	46.069	5.00685	7.8623	0.0146847	1.17578	1.28685	8.90188	3.34956	68.6501	11.4183	94.7249	49.7577	32.1784	3.46568	61.0654	32.405	61.4316	8.86195	42.81	177.962	6.99294	172.172	25.234	25.234	113.305	53.8853	53.8853	12.4504	182.707	51.2697	82.8136	102.38	162.403	84.3295	161.786
5	0.00790574	11.0934	0.0776492	0.0224254	38.289	0.125739	0.173793	0.00189572	0.00771035	0.00127914	0.0158072	1.08549	25.5784	4.4995	61.5692	3.26002	5.19294	0.00803352	0.596663	0.755005	5.47113	3.90318	46.1629	13.819	103.026	39.2	31.6882	2.99282	58.6262	31.9101	73.392	5.84163	42.5332	135.216	9.12244	146.565	7.46594	7.46578	79.6131	35.9896	35.9896	9.69209	130.574	60.1481	92.1365	108.767	159.863	75.2629	173.253
6	0.0500648	2.73233	0.149894	0.017409	47.8035	0.248445	0.450521	0.00523716	0.0243365	0.00392169	0.0339783	0.535328	44.4865	2.8221	81.9239	4.28728	14.1255	0.0309593	2.48761	2.03138	23.7573	2.90051	305.308	16.9893	74.8819	51.6336	39.0139	2.10102	60.1384	35.866	68.2127	14.9273	56.289	331.204	15.2065	296.826	71.3869	71.3869	214.406	102.563	102.563	21.8019	154.784	27.4995	127.861	100.277	222.57	94.3902	98.5666
7	0.00731941	11.7837	0.0753419	0.0242323	34.1108	0.144634	0.159475	0.00100792	0.00731162	0.00120642	0.0134784	1.10961	24.9072	5.02199	53.5594	3.08411	4.77669	0.00424208	0.576725	0.737015	4.68716	3.95627	40.8658	13.4396	96.376	45.5312	29.2259	3.0441	65.4367	31.2203	69.2636	5.35491	51.908	126.814	5.87366	128.067	12.8682	12.8682	77.494	17.8493	17.8493	8.24827	124.643	61.4921	91.2023	105.592	154.734	73.416	171.695
8	0.0324538	5.03342	0.105161	0.0182711	46.0426	0.205095	0.378521	0.00502187	0.0232005	0.00376564	0.0316267	0.76861	33.3411	3.488	77.5506	4.55708	11.3915	0.0205024	1.75906	1.68169	20.4402	3.57252	119.999	12.92	101.887	53.2178	34.08	2.54197	59.9008	34.2489	74.6603	12.4784	58.3677	292.869	15.7331	272.827	57.8372	57.8372	208.788	104.904	104.904	22.0613	171.282	48.2373	108.162	118.462	166.539	89.4063	149.922
9	0.106343	1.42195	0.194786	0.0156955	65.4068	0.511531	0.667607	0.00912623	0.038884	0.00629084	0.0599812	0.328189	55.4595	2.53428	124.075	3.94889	20.1243	0.0489396	5.15567	2.83242	39.6065	2.64482	500.644	15.4112	89.4326	74.5618	31.0849	1.42505	66.3045	36.6687	70.4217	21.9366	68.165	553.281	29.0691	527.383	89.8182	89.8182	327.363	191.997	191.997	34.8509	140.745	16.9845	154.769	91.9425	223.797	96.8242	79.1273
10	0.0416885	3.1926	0.133863	0.0215102	49.8945	0.327036	0.446969	0.00384878	0.0204038	0.00333858	0.03364	0.589589	39.6037	3.26375	86.3089	4.12352	13.3418	0.0297676	2.50932	2.0367	20.8058	3.47569	278.176	23.0749	85.6667	72.0763	31.4931	2.17774	66.5127	35.1328	72.9992	14.9222	61.2258	316.21	14.3332	314.956	38.8264	38.8265	168.786	85.9441	85.9441	23.2391	156.342	33.1617	111.052	119.944	225.751	91.9826	107.771
11	0.00733494	6.95964	0.0957889	0.0199218	36.2902	0.19363	0.166986	0.00100849	0.00881666	0.00145397	0.0154283	0.906026	31.4308	4.19599	57.8618	5.09924	4.9917	0.00437619	0.633148	0.811108	4.97652	2.43075	62.3845	10.4206	88.6717	54.9806	32.401	2.9162	64.6534	33.335	67.1689	5.57167	53.7478	124.934	6.46147	127.563	13.3385	13.3385	82.7098	21.7238	21.7238	9.50602	170.675	40.1832	80.403	72.4951	190.864	84.1338	160.455
12	0.0215827	6.68023	0.0821761	0.0183562	29.934	0.19764	0.282076	0.00316835	0.0119424	0.00196457	0.0224514	0.887004	26.5804	4.00148	46.3795	5.00156	8.65833	0.013949	1.06476	1.18111	9.89864	2.8474	70.4824	8.33924	57.6877	55.4863	28.9265	2.48659	62.3516	32.6376	63.3371	9.47716	59.3881	225.349	11.3781	232.243	19.0071	19.0071	130.06	60.5847	60.5847	14.5224	175.433	45.1756	93.7524	86.7348	147.382	87.9259	135.026
13	0.0224169	10.8076	0.0942674	0.0197531	30.6006	0.14315	0.28461	0.00378755	0.0133849	0.00221586	0.0261321	1.07787	30.4933	3.96903	47.1914	4.82125	8.47085	0.0195827	1.19555	1.32428	13.7163	3.44143	80.768	12.119	82.3953	44.4463	35.3614	3.37256	49.8084	33.3908	61.3826	9.52198	46.5769	214.498	11.0473	225.2	19.0054	19.0053	124.47	67.9678	67.9678	18.6602	178.123	50.9717	90.2713	108.614	165.109	85.7265	151.216
14	0.0199074	6.35543	0.0937889	0.0196578	44.0345	0.210565	0.24148	0.0016128	0.0142825	0.0023236	0.0197162	0.863768	30.2224	3.71701	73.3478	4.14821	7.64281	0.00647927	1.08058	1.21993	8.88127	3.37369	85.4958	14.234	98.614	58.2539	31.2807	2.66752	58.4588	33.5839	75.3828	7.99905	53.0099	185.011	8.97811	166.098	39.6212	39.6215	122.658	37.8319	37.8319	11.7307	156.09	49.4725	99.3769	107.833	185.038	84.6045	158.515
15	0.0197542	3.03056	0.133086	0.0169801	67.7658	0.304977	0.301511	0.00150585	0.026306	0.00424844	0.0257538	0.576826	41.7807	3.50797	129.297	5.80343	8.94432	0.00565647	1.52736	1.55669	11.7051	2.39392	170.159	9.52039	131.802	66.3497	33.2478	2.20609	72.3585	35.1419	81.3573	9.72254	63.6495	274.508	11.5628	234.15	68.9192	68.919	151.858	29.4026	29.4026	16.999	188.957	31.6994	107.855	81.2571	182.065	94.0402	146.287
16	0.0323745	10.8801	0.105485	0.025485	36.4503	0.176665	0.356179	0.00267276	0.0230347	0.00371222	0.0285662	1.07982	34.0475	5.20234	57.8901	4.34294	10.617	0.014462	1.84305	1.76693	17.6288	3.55837	93.6755	14.8742	108.612	54.8272	33.7232	3.74889	69.9971	32.8918	65.4175	11.7115	53.5038	286.382	12.4339	250.085	64.0084	64.0084	159.034	54.0224	54.0224	15.2779	164.282	50.6151	96.9915	115.206	181.819	85.2629	160.397
17	0.0236271	5.61608	0.110298	0.0216183	47.9746	0.215212	0.290975	0.00340779	0.013481	0.00219728	0.0197195	0.817042	34.726	4.45605	81.5741	5.23954	8.85345	0.0158161	1.4376	1.47792	10.0803	2.90361	136.629	12.2157	110.988	57.7564	32.8847	2.8337	74.71	33.6033	75.07	9.73971	55.1406	238.103	10.1488	228.521	33.1436	33.1436	144.786	66.0147	66.0147	13.4129	183.257	39.6178	101.419	97.3012	188.561	91.0063	148.869
18	0.022194	8.36721	0.0948257	0.0251154	35.2575	0.168505	0.283504	0.00232732	0.0195008	0.00316285	0.0264203	0.976077	30.643	5.21182	55.9357	3.88232	8.46848	0.00720356	1.25008	1.34084	11.8892	3.19302	82.6167	13.8658	84.1038	49.7683	31.9365	3.15806	76.6269	32.3005	66.6486	9.30142	58.4776	258.371	12.6783	240.518	44.06	44.0599	138.103	44.8389	44.8389	13.5288	145.547	47.7041	105.284	101.5	189.894	84.4677	151.705
19	0.018623	15.5957	0.0987491	0.0269931	24.8514	0.160735	0.273311	0.00441176	0.0151513	0.00247473	0.0237149	1.23243	31.981	5.4579	36.933	3.98996	8.16043	0.0221912	1.49513	1.54579	11.4246	3.39017	82.9313	16.2425	79.3726	53.0746	33.0115	4.12723	64.1513	32.336	52.8973	9.07764	45.2398	233.464	10.8889	228.333	32.7818	32.7818	145.334	75.7064	75.7064	16.7615	151.123	49.719	95.7035	108.257	197.637	82.5205	148.709
20	0.0130766	9.17041	0.102268	0.0239765	32.5425	0.216893	0.204405	0.00135985	0.0130548	0.00212435	0.0163767	1.01754	33.8459	5.66686	50.5798	4.78518	6.12153	0.00504054	0.763571	0.908812	6.58011	2.52497	53.822	6.78416	98.0787	65.2832	30.5968	3.55024	80.4748	32.4869	61.4365	6.74745	57.2193	161.725	7.4577	146.738	35.0588	35.0588	112.511	26.5302	26.5302	12.6141	163.632	42.546	90.597	70.7481	136.396	86.8666	168.257
21	0.0160221	9.49395	0.0975519	0.0211614	34.3756	0.159957	0.245618	0.00185439	0.00935326	0.00153979	0.0169258	1.02829	31.3592	4.14568	54.2171	4.16828	7.33483	0.0108678	0.80983	0.965357	8.0243	3.025	92.2762	13.9754	85.8287	48.5061	34.5662	3.29991	56.1068	33.3689	65.1867	8.28962	44.9377	173.687	8.53347	175.216	18.0548	18.0548	100.435	45.3469	45.3469	11.0501	152.713	44.7714	102.945	97.6865	197.776	85.7821	149.918
22	0.0472233	7.74306	0.128694	0.0226991	33.6631	0.22473	0.427468	0.00400721	0.0190059	0.00309509	0.0303882	0.948736	38.8548	4.99554	52.9523	5.74957	12.7508	0.0296603	2.29331	2.00206	16.2528	2.53957	232.941	9.87056	80.0459	65.2745	33.9039	3.55485	75.0978	33.7197	59.7428	14.292	61.1567	287.755	15.459	280.738	41.434	41.434	177.702	91.859	91.859	18.9585	190.755	29.1576	115.879	87.2591	180.058	95.4569	113.634
23	0.00616853	9.53004	0.080206	0.0268336	24.5333	0.15879	0.148338	0.0010606	0.00856809	0.00140822	0.0139498	1.0255	26.4071	5.27664	36.702	3.19684	4.44951	0.00346698	0.502391	0.653643	5.24832	3.704	48.2812	17.5373	57.5372	48.0901	29.2943	2.97413	74.482	31.3449	55.8158	4.92947	50.6995	127.646	6.60546	122.223	19.3209	19.3212	88.1223	22.7009	22.7009	7.29252	126.938	57.0986	86.1468	106.861	191.913	71.8815	140.837
24	0.0159794	7.22177	0.0899896	0.0236063	38.2162	0.196795	0.254397	0.00242773	0.0182968	0.00296722	0.0242132	0.911921	29.3074	4.18946	61.728	3.63078	7.62147	0.00447012	0.815732	0.973299	9.24752	3.84232	68.3583	19.6519	83.6745	56.0624	30.7372	2.78362	64.1688	32.9801	70.6996	8.3278	53.8454	210.911	11.6906	190.53	46.07	46.07	138.453	47.7276	47.7276	13.999	143.079	56.0403	86.8936	119.928	196.644	76.5124	155.667
25	0.0271408	6.77725	0.119976	0.0250111	45.0599	0.197263	0.338453	0.00261816	0.0227476	0.00368646	0.0275076	0.892674	37.816	4.63976	75.2271	6.02688	10.0839	0.0110004	1.76977	1.67747	14.1868	2.83135	146.724	18.9453	116.393	55.5682	35.5608	3.27525	73.0046	33.8618	70.5071	11.1072	62.9521	255.679	12.3458	216.527	69.8019	69.8019	174.387	52.4872	52.4872	18.3043	204.11	37.4724	74.318	95.6059	235.696	87.8885	147.988
26	0.0323725	4.38675	0.128194	0.023576	40.7056	0.227154	0.356494	0.004934	0.0181043	0.00295973	0.0269633	0.717139	40.4916	4.25134	66.8155	4.39384	11.2684	0.0184526	1.47373	1.49988	15.7496	2.96858	152.991	18.999	79.2239	56.5934	35.7855	2.72197	77.4751	34.4604	65.3611	11.8693	56.6723	258.222	11.7221	248.713	37.6537	37.6535	167.073	85.7914	85.7914	16.4232	158.99	38.4151	100.999	100.456	230.171	88.3018	130.372
27	0.0108377	10.3202	0.0821359	0.0223698	27.5653	0.148149	0.200701	0.00240073	0.0105401	0.00173583	0.0172438	1.06178	27.1358	4.86631	41.9338	3.50926	6.00093	0.00970978	0.74459	0.909735	6.96179	3.04947	45.3214	10.257	65.6694	45.6563	31.0444	3.1083	66.0284	31.9029	59.6911	6.69359	44.9087	170.924	8.82209	169.898	21.1643	21.1644	114.75	54.7113	54.7113	11.3163	131.803	50.1195	96.0211	82.3354	162.934	79.6014	149.353
28	0.0125237	11.1031	0.0725783	0.0240936	25.2309	0.163054	0.213503	0.00228126	0.00910425	0.00150116	0.0148093	1.08222	23.8813	4.38901	37.9199	2.25822	6.40633	0.013085	0.832411	1.00803	6.60657	4.48931	44.3301	19.0021	57.7997	50.6845	28.1078	2.79956	56.9696	31.608	58.3821	7.18147	45.3933	158.971	7.33399	159.647	16.7867	16.7867	100.163	45.1891	45.1891	10.1285	96.3383	66.2536	107.107	127.658	166.783	68.534	142.203
29	0.0285258	3.49116	0.121105	0.0227194	59.913	0.278663	0.294671	0.00222001	0.024308	0.00394032	0.028176	0.627963	38.5353	4.40998	109.382	3.40888	9.43868	0.00680057	1.17406	1.29632	10.4981	2.82696	132.039	15.3861	110.904	63.9929	31.6429	2.32215	85.8091	34.125	79.971	9.54514	65.6555	256.912	14.8235	225.971	62.083	62.0828	164.818	46.7935	46.7935	16.3189	126.035	38.8872	135.01	94.6683	215.941	88.7879	150.106
30	0.0560041	6.32931	0.122986	0.0244244	42.2305	0.187933	0.466484	0.007796	0.0264139	0.00430605	0.0430536	0.864601	37.5287	4.40776	69.7611	4.14095	13.8445	0.0475673	3.21218	2.40311	30.1968	2.98378	205.046	19.6505	88.9434	52.0663	36.3782	3.14622	70.912	34.0072	68.5658	15.4149	54.6979	371.545	20.7395	362.557	52.4311	52.4311	233.597	144.728	144.728	22.7035	151.334	34.5311	113.225	102.219	232.579	90.7581	123.414
31	0.0218378	5.54638	0.103276	0.0182948	47.0308	0.212596	0.306301	0.00357805	0.0141488	0.00232304	0.024668	0.813266	32.8953	3.45486	79.5474	4.63362	9.09721	0.0142082	1.16079	1.2827	11.5749	2.70831	111.125	13.2883	109.578	56.915	33.3816	2.66139	56.426	34.2197	75.745	10.2507	59.4888	254.397	11.4088	253.666	25.2794	25.2794	150.023	74.7368	74.7368	13.1389	162.378	39.4149	102.431	89.2709	205.838	88.392	155.567
32	0.00831473	8.20196	0.0783025	0.0232663	31.1442	0.222371	0.163559	0.000802206	0.00768963	0.00126509	0.0117487	0.965165	25.6761	4.70229	48.3588	3.64972	4.92431	0.00463205	0.690242	0.853498	5.10097	3.63557	51.7465	14.019	71.9519	65.1645	26.174	2.68777	69.4746	31.7291	65.3208	5.48589	53.039	126.24	5.60612	124.176	14.573	14.573	76.6939	15.6679	15.6679	6.90303	142.062	56.2953	88.1276	104.865	172.512	77.1014	152.605
33	0.0212992	4.39803	0.112764	0.0206909	41.9267	0.328929	0.271024	0.00194519	0.0176511	0.00286472	0.0196298	0.717735	35.9853	3.63589	69.3908	4.41239	8.0301	0.00881064	1.05286	1.20161	10.3445	3.03576	118.329	17.5624	75.7067	81.6602	29.0703	2.50997	66.043	34.4491	69.4845	8.92384	58.1026	215.669	8.97804	192.7	42.7769	42.777	128.903	36.721	36.721	10.8298	160.456	42.189	96.431	100.929	220.038	86.2533	136.814
34	0.00765368	10.2935	0.0772769	0.0211804	26.2898	0.153813	0.153213	0.000938503	0.00872447	0.00143341	0.0135866	1.05665	25.7747	4.55224	39.7485	3.1053	4.59338	0.00288116	0.427042	0.575376	4.34467	3.6901	31.8416	10.2282	60.245	47.2801	30.0151	2.93734	61.3046	31.9026	58.7812	5.09467	46.7443	122.076	4.73997	115.706	19.5907	19.5907	80.9623	20.0774	20.0774	8.48021	123.606	59.8462	86.1461	85.2359	135.779	73.3052	148.248
35	0.0179034	12.0942	0.105929	0.0264024	28.1481	0.167596	0.302284	0.0023026	0.0204911	0.00332407	0.0243616	1.1224	34.0887	5.24059	42.6982	4.51452	9.01865	0.00963277	1.56119	1.56281	13.0067	3.60589	98.5853	16.8005	84.6899	52.9981	34.2845	3.90234	67.8978	32.8673	56.1343	9.92261	49.7344	241.062	11.3449	200.415	65.4412	65.4412	150.022	45.628	45.628	13.4495	170.272	50.406	90.1972	117.699	191.902	84.4792	147.491
36	0.0272765	10.9465	0.114803	0.0237281	32.1539	0.148356	0.312362	0.00522071	0.022845	0.00370445	0.030803	1.08728	37.5227	4.63517	49.8915	4.23944	9.31312	0.0181578	1.61492	1.61282	12.2034	2.78011	81.2793	15.7951	95.1984	46.2458	38.8688	3.96974	60.7492	33.8289	58.7941	10.2014	45.5616	290.76	15.7772	264.396	59.8051	59.8051	212.036	118.356	118.356	17.6642	151.623	42.6425	90.9014	88.5061	220.533	82.6008	158.134
37	0.0138302	5.83201	0.0843965	0.0204846	36.9033	0.175026	0.221649	0.00209789	0.0106304	0.00174939	0.0184083	0.832148	27.4045	4.27554	59.2568	3.35738	6.63903	0.00977185	0.807841	0.9822	8.13716	2.91908	67.7046	11.079	76.9671	47.5216	30.445	2.41357	70.6774	32.5325	70.779	7.41908	51.4314	161.401	8.2213	160.152	21.5918	21.5918	112.435	48.0857	48.0857	12.122	125.391	46.094	120.251	88.9008	177.129	84.5007	151.522
38	0.057959	8.51527	0.105566	0.0230192	41.9548	0.196685	0.494125	0.00633868	0.0256147	0.00415088	0.0354944	0.981938	33.5853	4.58104	68.8247	4.30689	14.7432	0.0347033	2.0919	1.8083	19.3375	3.39074	115.339	14.5358	111.97	58.2023	33.0865	3.33849	66.4538	33.3338	70.9491	16.3893	56.7684	377.085	16.5378	350.235	68.2137	68.2137	237.506	128.31	128.31	24.8259	161.369	46.6207	106.827	112.197	186.484	87.927	155.245
39	0.0409684	0.849329	0.168177	0.0248524	66.6697	0.540765	0.423298	0.0032604	0.0274511	0.00442577	0.0300442	0.200141	48.4251	2.28085	128.135	2.60488	12.7656	0.0115029	1.96534	1.80274	16.3999	4.01036	408.309	40.5669	70.679	53.1368	28.2574	0.816077	67.9513	36.4959	76.03	13.8966	57.5997	302.418	13.3044	262.483	72.4698	72.4698	184.221	68.5464	68.5464	19.2299	107.395	27.1264	125.285	139.073	242.671	90.7482	82.6715
40	0.00873	16.8785	0.0858203	0.0257249	24.7804	0.129597	0.191671	0.00138151	0.0108191	0.00177143	0.0160158	1.26789	28.5075	5.75884	36.7748	3.86773	5.71844	0.00474985	0.678458	0.850534	4.7898	3.76268	40.5252	10.2773	82.0617	43.3896	32.114	3.94684	66.081	31.3878	54.68	6.37118	44.9151	159.319	7.05034	154.377	21.5186	21.5186	86.1195	26.7662	26.7662	9.52622	150.508	59.6385	82.1433	97.2025	133.298	77.6894	163.308
41	0.07022	1.75578	0.169106	0.0227492	79.1469	0.417893	0.590239	0.00846004	0.0327836	0.00529327	0.042384	0.387121	50.4157	3.64314	162.252	4.01319	17.8119	0.0520555	3.84594	2.53936	34.208	2.91492	334.383	22.6175	134.367	69.0518	31.4171	1.62896	86.9992	35.699	79.2574	19.4732	69.9609	429.691	18.6034	382.083	89.0586	89.0586	308.419	171.769	171.769	22.847	146.442	25.6689	118.83	100.934	247.637	93.3691	111.671
42	0.01798	6.25158	0.106316	0.0237744	45.5576	0.211733	0.275319	0.00191098	0.0159195	0.00260321	0.0243375	0.859451	34.044	4.91971	76.3906	4.76116	8.14408	0.00708567	1.11067	1.24692	13.4689	3.01465	106.421	13.2546	109.368	58.4171	32.0056	2.96832	79.5271	33.1215	73.6906	9.12436	58.6835	223.675	10.4041	210.696	36.7174	36.7174	124.91	37.6864	37.6864	13.3348	170.813	43.4079	98.4089	98.8995	192.652	87.9626	156.869
43	0.031137	8.30357	0.0829327	0.0224392	27.5067	0.177417	0.33386	0.00430808	0.0204534	0.00332558	0.0268028	0.968087	27.1172	4.39652	41.9404	3.32792	9.98265	0.0184135	1.22318	1.32493	10.7242	3.96873	58.2194	14.8144	59.14	52.1641	29.9224	2.79349	64.2376	32.3541	59.7077	11.0167	48.2539	252.086	13.1878	228.807	52.9299	52.9298	181.408	89.6326	89.6326	16.4638	133.424	59.2606	99.5951	118.29	164.309	78.2754	139.703
44	0.0160843	5.56932	0.0989078	0.0209368	49.3249	0.182574	0.236686	0.00280024	0.0107693	0.00177198	0.016811	0.808531	31.6358	3.84335	84.6599	3.55983	7.4138	0.010795	0.838991	1.00378	7.82378	3.71511	100.6	16.2379	104.357	48.7783	33.7535	2.59368	64.3353	33.6867	78.555	7.93731	51.8692	163.217	9.30631	161.088	21.3396	21.3397	129.409	63.9828	63.9828	9.90347	139.644	51.4148	114.963	121.441	184.032	85.1469	156.553
45	0.0331137	12.5001	0.105121	0.0271798	32.5177	0.174721	0.330214	0.00376368	0.0121334	0.00198867	0.0205524	1.14153	33.1358	6.09744	50.5362	5.50408	9.83756	0.0184792	1.2787	1.3682	11.6843	2.73583	128.457	10.7381	97.8495	55.6749	32.0189	3.96162	78.3917	32.0241	61.8549	11.1385	52.2782	251.231	8.14887	251.574	21.0183	21.0183	137.739	73.937	73.937	13.212	187.888	38.5264	99.8111	91.1833	181.349	91.4356	145.853
46	0.0531725	8.65065	0.115633	0.0212015	31.9766	0.153707	0.457234	0.00657201	0.0264597	0.00428212	0.0421454	0.992904	36.5384	4.22026	49.6516	5.31152	13.5042	0.0328223	2.65149	2.04801	31.2885	2.68094	137.365	13.379	88.5658	45.8172	38.5235	3.54234	59.6398	34.0348	59.2358	15.0951	51.7452	364.479	18.835	345.627	64.6062	64.6062	218.009	117.091	117.091	26.9197	181.472	36.9866	96.5809	89.9472	207.713	90.3544	139.163
47	0.0292721	8.08963	0.10242	0.0219545	33.6223	0.130856	0.313613	0.00237119	0.0219344	0.00354503	0.0265214	0.963254	33.5158	4.47164	52.7796	4.74946	9.33726	0.00717101	1.13828	1.28394	9.02815	3.05334	70.7133	12.9071	86.1393	38.4475	37.7481	3.26326	65.808	33.4159	62.947	10.2719	50.2323	263.257	12.6233	229.437	61.6674	61.6674	151.392	49.7684	49.7684	15.2244	171	47.3011	83.9756	94.3191	188.196	83.235	156.432
48	0.0279629	5.02056	0.134655	0.0211838	48.2046	0.210125	0.364441	0.00215027	0.0222841	0.00361364	0.0287464	0.771454	42.804	4.27661	82.1085	5.50439	10.8571	0.0131548	1.54988	1.55539	10.5154	2.9598	148.7	12.8092	109.102	54.626	38.084	3.01863	74.5044	34.6719	69.4126	12.0194	63.9333	244.39	10.7776	208.746	63.6023	63.6023	165.147	48.9301	48.9301	17.1801	191.781	39.1768	97.4624	99.7651	191.317	91.3468	144.931
49	0.0171008	7.50441	0.103423	0.0241027	33.7484	0.153395	0.226178	0.00289143	0.0125814	0.00206877	0.0177243	0.928495	33.3076	4.25715	53.194	3.70179	6.7583	0.0128215	0.821491	1.00009	5.93208	3.70368	95.1227	20.2555	75.2527	44.1867	36.2576	3.1185	64.3181	33.5685	63.3203	7.51831	52.5004	171.184	8.93575	167.17	24.8363	24.8363	127.45	57.1652	57.1652	11.8867	144.4	51.4514	97.131	120.878	205.113	81.5174	142.629
50	0.0121731	13.0245	0.070087	0.0231602	23.3064	0.160422	0.219682	0.00243002	0.0111118	0.00183374	0.0202435	1.14642	23.2809	4.90867	34.5545	2.99162	6.52293	0.00942336	0.868195	1.03401	7.78176	4.64716	33.1091	11.8289	58.6045	51.2498	27.1051	2.95646	61.3975	30.8974	55.6658	7.33638	47.7937	173.439	8.90846	177.779	17.613	17.613	113.764	55.6487	55.6487	13.044	125.056	70.6082	86.4963	111.902	112.393	71.5052	146.219
51	0.00984471	11.2589	0.0881271	0.0251378	30.9174	0.202785	0.196411	0.00113525	0.0118855	0.00194499	0.0177871	1.0941	29.0299	5.35524	47.7753	4.15988	5.8876	0.00581295	0.774017	0.935849	6.96863	3.48682	52.3956	12.5831	82.4068	63.265	28.6992	3.41666	71.3282	31.8569	62.7062	6.50428	49.6268	149.153	7.88483	144.294	24.6002	24.6002	91.9159	25.2123	25.2123	11.8566	157.636	54.6007	82.3886	100.169	167.285	78.9939	159.769
52	0.0708286	1.25465	0.214393	0.0214032	71.6597	0.499156	0.588638	0.0030038	0.0524603	0.0083729	0.054651	0.291648	65.3821	3.08869	141.111	3.49797	17.3787	0.00987728	3.41229	2.37769	28.4349	3.24848	359.172	24.4423	96.0153	66.5185	33.405	1.34678	81.525	36.7472	66.5149	18.832	72.3466	526.525	26.9728	415.353	167.255	167.254	292.997	69.0151	69.0151	29.1104	133.45	26.4596	130.374	112.553	239.932	93.3584	98.3518
53	0.0834482	3.91147	0.125763	0.0216184	55.1924	0.229079	0.563533	0.00824722	0.0295837	0.00480058	0.0500684	0.67506	37.6894	3.96197	97.793	3.98699	16.6558	0.0742074	4.35838	2.7362	38.8242	2.41985	240.034	16.8275	119.314	55.0698	34.5716	2.44559	74.9287	34.379	77.7612	18.6535	57.6856	411.14	24.8566	409.332	59.8946	59.8946	243.251	143.965	143.965	33.2295	138.386	27.1993	131.244	83.2889	241.969	93.0124	126.36
54	0.0305172	6.38761	0.123112	0.0196268	44.7487	0.207619	0.341932	0.00401932	0.0186858	0.0030553	0.0266885	0.869369	38.5063	3.99925	74.6139	4.93827	10.1629	0.0248092	1.57984	1.56262	12.32	2.81336	163.729	11.5227	113.418	57.6449	36.3235	3.19231	63.4162	34.4408	69.7918	11.3486	58.0071	252.127	14.5129	243.293	39.4916	39.4916	164.008	78.689	78.689	16.1448	173.035	36.5369	115.76	95.3222	185.956	92.7546	142.51
55	0.0216692	4.44739	0.116148	0.0197397	44.7509	0.286196	0.347989	0.00399077	0.0285762	0.00462885	0.0339865	0.722534	37.465	3.94308	75.1431	3.75192	10.4747	0.0110874	1.61406	1.5944	11.4302	2.98428	104.215	12.3278	83.4474	71.4475	31.3774	2.60696	71.597	34.3685	70.7245	11.2633	58.2933	302.779	14.3894	260.357	77.5284	77.5284	189.265	65.1093	65.1093	20.7178	138.978	43.3418	125.382	97.5915	186.155	88.4273	145.223
56	0.0164967	9.24003	0.092524	0.0231666	36.9887	0.185732	0.244244	0.00265519	0.0107171	0.00174988	0.0154227	1.02249	29.5966	5.20884	59.0221	4.49171	7.29959	0.0144813	1.02391	1.15124	9.14602	2.23923	93.9882	9.04312	102.318	56.1075	30.1953	3.22674	73.6787	32.1018	69.0727	8.20125	54.2028	177.342	7.98046	168.31	26.3149	26.3149	126.723	54.6725	54.6725	9.30244	149.706	35.2077	114.435	72.0305	182.655	90.068	157.644
57	0.0351999	5.74668	0.114705	0.0199027	45.7633	0.233885	0.324055	0.00361846	0.0159609	0.00260091	0.0222532	0.826294	36.0072	3.79159	76.8276	4.31463	9.69572	0.0234291	1.72174	1.6718	14.3667	2.90612	146.792	14.1473	109.454	63.11	33.5738	2.8987	62.2399	34.3215	72.4043	10.8113	53.2901	206.713	11.5864	192.574	41.0527	41.0527	162.844	77.6056	77.6056	15.3273	155.703	38.6511	116.778	97.9378	204.051	90.4912	145.566
58	0.0249579	3.5468	0.150578	0.0232005	71.5374	0.262737	0.313779	0.00328174	0.0256452	0.00414906	0.0338869	0.635181	47.9979	4.88336	139.102	4.744	9.44206	0.0091012	1.66901	1.61229	16.7035	2.65765	160.43	12.1655	162.137	60.7979	36.2249	2.64407	93.0456	34.7243	78.0739	10.1671	64.9532	266.822	15.5511	240.06	65.2381	65.238	184.198	63.6233	63.6233	22.9243	164.782	35.0764	116.946	89.9808	198.495	92.2732	155.792
59	0.0342641	7.27098	0.1109	0.0205692	43.2093	0.172546	0.334686	0.0036026	0.0139317	0.00228329	0.0236983	0.921397	35.1725	4.31921	71.5539	4.68406	9.97665	0.0239383	1.37272	1.46175	14.9848	2.78803	126.011	10.8818	102.803	49.4681	36.0831	3.21384	65.8386	33.7776	70.9556	11.2396	55.8894	206.116	9.83044	205.499	24.1428	24.1428	145.787	76.2018	76.2018	13.6953	165.14	39.3125	114.759	92.7786	180.642	91.1877	148.632
60	0.0107277	11.2383	0.0865863	0.0239353	20.5389	0.144117	0.198438	0.00137677	0.0114588	0.00187238	0.0147764	1.09113	28.6156	4.95074	29.9635	2.96592	5.94004	0.00548171	0.720651	0.906302	6.12729	3.8405	47.3538	13.3656	50.7907	45.0081	32.352	3.33618	65.5022	32.1376	48.2935	6.58749	42.1119	147.208	7.61697	132.212	30.8448	30.8448	99.2194	32.6945	32.6945	8.23175	119.646	59.3244	103.257	107.546	158.967	76.2879	133.704
61	0.0518927	6.69539	0.122069	0.0213248	36.6816	0.156254	0.446988	0.00340446	0.0334058	0.00535293	0.0301922	0.88783	38.6053	4.47526	58.5259	4.75165	14.9888	0.0177087	2.65247	2.06579	23.9957	2.87235	143.543	11.3061	95.1245	43.9612	39.2239	3.28903	70.5935	34.083	62.7966	14.5354	52.5739	415.455	13.628	331.791	115.451	115.452	227.553	74.0739	74.0739	18.1579	168.448	38.7815	116.335	96.5432	181.362	91.9374	140.661
62	0.0436882	3.76075	0.125325	0.0278912	48.5229	0.255805	0.401147	0.00310775	0.0331713	0.00532781	0.0319251	0.65078	39.6546	3.92522	83.3422	2.47499	12.3649	0.0137435	1.9526	1.8161	14.2393	3.81072	146.519	32.7828	81.9571	60.0911	34.1611	2.42951	75.775	34.6208	72.0217	12.9622	61.3124	358.783	17.0373	291.469	101.762	101.762	213.081	62.9902	62.9902	17.4103	101.462	45.9749	121.996	129.15	237.839	81.1445	133.439
63	0.0179903	8.21344	0.0834006	0.0227568	29.6208	0.194576	0.275305	0.00296776	0.0115254	0.00189675	0.0203778	0.968084	26.8416	4.89796	45.6236	5.62371	8.20833	0.0139773	1.05515	1.1926	9.18565	3.26425	77.4969	10.925	67.7234	57.17	28.1429	2.81243	72.3837	31.807	62.6278	9.25482	51.5185	200.04	10.4745	203.059	21.2888	21.2888	127.072	63.6693	63.6693	13.8335	199.883	49.3694	79.8932	102.043	161.049	86.3436	141.952
64	0.0187602	3.7636	0.103693	0.0235281	39.5241	0.308274	0.277163	0.00328961	0.0131225	0.00216122	0.0244	0.64931	32.4475	3.36598	64.8058	2.95622	8.36823	0.0114913	0.912421	1.06943	9.23116	4.09871	137.251	27.1431	61.0193	72.1675	28.391	2.09951	64.8975	34.2406	69.95	9.27165	52.2616	204.461	11.2699	208.686	20.1175	20.1175	132.305	68.7818	68.7818	13.0717	120.869	50.1093	114.928	138.158	212.553	82.8465	121.794
65	0.014782	6.30744	0.0865257	0.0212079	46.6819	0.191452	0.214507	0.00229352	0.00754979	0.00124509	0.0135417	0.862126	27.6223	3.9826	78.9372	3.25615	6.4341	0.0121519	0.79986	0.978577	7.02341	3.15406	90.3517	15.6132	101.189	52.9522	30.0801	2.49482	63.5652	32.8657	79.7152	7.26269	58.9321	140.889	7.17344	142.872	13.0581	13.0581	106.503	42.6755	42.6755	7.86779	124.411	46.3118	121.647	101.8	203.636	84.2174	158.234
66	0.0181914	5.38685	0.110666	0.0232543	49.401	0.190176	0.273459	0.0022686	0.0209024	0.00339015	0.0244339	0.80028	35.621	4.49009	84.6401	3.91819	8.18165	0.006726	0.961561	1.09361	10.4004	2.896	102.638	15.9699	115.202	50.5062	34.9224	2.82339	76.3321	33.6979	75.432	8.91141	60.6237	240.138	12.3012	214.922	53.0388	53.0388	152.672	48.0641	48.0641	15.5215	143.206	42.1258	106.959	94.9166	216.734	85.5906	160.205
67	0.0200488	11.5423	0.121476	0.0224114	38.7252	0.168012	0.264745	0.00186649	0.0182448	0.00296342	0.0188224	1.11172	40.0386	5.02963	62.0806	5.31794	7.88989	0.00572386	0.840523	0.997978	8.3323	2.32445	71.1838	8.83627	131.089	52.8893	38.2601	4.23687	65.421	33.8364	63.5811	8.68838	49.4359	213.113	10.0485	179.149	55.8703	55.8703	136.898	40.0667	40.0667	11.8573	174.387	38.1289	87.2856	71.1094	176.327	87.4938	175.72
68	0.00955732	9.69431	0.0987376	0.0215694	25.9858	0.147291	0.18759	0.00100155	0.00965907	0.00158576	0.0155899	1.03572	31.9083	4.2203	39.2186	4.12921	5.60006	0.00511866	0.737756	0.922842	5.77471	3.18023	85.9697	14.2944	59.7329	44.8462	35.7383	3.3718	56.9614	33.3889	54.7724	6.26378	45.9866	142.585	8.49259	139.232	20.9014	20.9014	82.5982	22.3389	22.3389	9.05562	153.344	47.177	99.8454	101.759	193.588	84.6264	132.956
69	0.0128233	10.4298	0.109293	0.0275118	30.259	0.150071	0.242046	0.00181236	0.0149933	0.00243558	0.0151368	1.06166	35.0407	5.0683	46.6031	4.76368	7.21593	0.00726956	1.04709	1.19824	7.24292	3.7354	107.484	21.1696	79.6943	46.2426	36.3927	3.74442	69.135	33.1506	58.2271	7.99753	51.292	192.121	6.01378	164.117	42.119	42.119	119.538	34.7121	34.7121	8.10148	179.517	50.3636	78.7747	123.44	207.642	82.7084	142.125
70	0.0856189	3.29392	0.13387	0.0210518	49.5541	0.298911	0.640085	0.0105964	0.0368139	0.00593198	0.0394601	0.599848	39.876	3.43185	85.588	4.27916	19.0803	0.0426783	3.6403	2.46953	32.5894	3.74045	266.241	20.3651	83.8935	66.6684	32.7376	2.23045	69.3647	35.0259	72.5769	21.0582	64.5274	391.037	20.1812	345.795	92.6934	92.6934	341.241	206.765	206.765	27.2705	163.973	36.1833	113.955	128.914	204.055	92.5126	109.157
71	0.0236529	7.90237	0.13229	0.0185542	40.535	0.197064	0.315451	0.00409576	0.0223965	0.00363132	0.0299534	0.961697	43.0613	4.21949	65.8815	6.46332	9.39428	0.0178518	1.38592	1.45237	12.106	1.83881	101.48	6.79737	115.92	57.7006	39.233	3.77152	61.5799	34.7368	63.3325	10.3218	56.1925	257.227	13.7968	238.29	50.4308	50.4308	191.136	94.5572	94.5572	17.6967	189.2	29.4225	91.3929	59.6143	165.821	92.5958	160.818
72	0.00873786	8.39879	0.0771459	0.019951	31.5179	0.171241	0.182887	0.00147488	0.00705351	0.00116675	0.0129643	0.975772	25.4688	3.94357	49.1291	3.05292	5.48728	0.0052843	0.515513	0.673316	5.28684	3.48153	43.3809	12.8492	67.5734	50.5628	29.5642	2.63056	55.7259	32.4597	65.9875	6.17776	50.1738	123.118	6.58505	126.896	10.3327	10.3327	84.7813	30.5963	30.5963	7.52567	120.213	55.5476	97.2184	94.4515	169.755	75.3316	151.566
73	0.0534277	10.9232	0.107902	0.0244462	36.4529	0.192416	0.425135	0.00725477	0.0251697	0.00411735	0.0424026	1.08337	34.6183	5.11303	57.878	6.1949	12.6546	0.0320197	2.13969	1.92275	17.1302	3.25189	105.073	13.1223	109.952	59.772	33.2261	3.7949	68.4495	33.0517	65.0338	14.0279	53.7401	357.819	22.4931	359.21	44.8608	44.8608	211.3	128.606	128.606	23.7587	215.96	46.2389	76.8117	106.498	181.619	87.9235	157.496
74	0.0430252	16.0322	0.104015	0.0273523	42.2671	0.157165	0.397068	0.0042844	0.0190744	0.0031084	0.0264196	1.25038	33.4895	6.21511	68.8609	5.33878	11.7931	0.0301194	2.09175	1.91146	21.1065	2.60739	96.059	10.0692	164.962	52.2393	33.1961	4.37705	73.0791	31.9948	71.0339	13.2416	51.5463	294.36	11.3702	270.875	50.4808	50.4807	187.893	99.8129	99.8129	15.6262	180.853	39.704	94.6541	84.221	179.472	89.4012	176.162
75	0.0654669	1.60459	0.181959	0.0159724	57.3294	0.41227	0.522655	0.00682046	0.031994	0.00512014	0.0347508	0.360475	49.2625	2.39483	104.104	4.6911	15.7427	0.0628874	4.93257	2.83157	33.8404	2.90236	580.191	17.4018	70.2339	64.6903	33.1549	1.48364	60.7651	36.4613	70.8263	17.1793	61.8861	405.783	19.4774	343.138	100.545	100.545	278.128	132.31	132.31	18.4223	167.086	15.4338	126.5	100.956	224.784	96.9342	66.2469
76	0.02161	3.13081	0.128673	0.0163648	65.0219	0.251033	0.281527	0.00103406	0.0209336	0.00339641	0.0249247	0.587262	40.2812	3.23917	122.086	5.47289	8.98503	0.00487313	1.69669	1.6414	13.0571	2.67471	169.563	10.4979	126.868	55.3543	35.8872	2.19059	66.1377	35.2144	81.2407	9.19019	58.0547	273.601	12.4708	240.48	61.2507	61.2501	134.563	23.7599	23.7599	15.6588	185.877	34.7121	109.963	90.7732	181.374	93.5138	145.105
77	0.0317672	10.677	0.103607	0.0243187	27.0548	0.189052	0.343701	0.00132785	0.0230706	0.00370224	0.0243849	1.08001	33.2449	5.40515	40.8783	5.16719	10.2152	0.00860669	2.05903	1.84332	20.067	2.35621	100.69	10.0784	74.9045	58.6473	32.1588	3.70676	72.9227	32.5974	55.2898	11.2791	47.227	231.922	11.5961	184.211	73.368	73.3673	139.589	27.7129	27.7129	14.061	170.983	36.1529	99.3763	76.5916	190.22	89.8346	140.9
78	0.0208794	3.56929	0.126363	0.0184161	49.2936	0.340776	0.280358	0.00134006	0.023504	0.00378544	0.0303386	0.631258	39.92	3.0353	85.0644	3.56534	8.43502	0.00369949	1.094	1.23126	9.50651	3.66757	150.513	17.5063	81.403	78.3159	31.3544	2.33469	58.9406	35.3432	72.3808	9.07306	60.687	263.332	12.6813	222.34	69.6035	69.6035	150.495	28.1939	28.1939	15.9304	139.45	45.7228	126.907	123.849	193.264	88.9076	132.168
79	0.0330415	5.71926	0.109397	0.0248348	38.1089	0.191128	0.358266	0.0038955	0.0202023	0.00330243	0.0289723	0.814252	34.5925	3.9047	61.721	3.03251	10.742	0.0226269	1.58726	1.57697	14.013	4.52904	128.878	25.3673	72.534	51.2453	35.1255	2.78705	65.1265	34.0487	66.9838	11.868	54.0506	297.303	14.4086	285.942	43.9622	43.9622	187.397	100.446	100.446	18.1921	125.998	55.0905	114.594	151.932	189.58	82.8648	132.123
80	0.0292922	4.64637	0.151905	0.0187783	52.0406	0.221591	0.354115	0.00293882	0.023599	0.00383942	0.0359206	0.743649	48.5179	3.75049	90.4919	6.34692	10.513	0.0109421	2.17937	1.90416	16.7919	2.43445	157.554	11.7325	119.601	56.3905	41.1052	3.07758	66.6408	35.5013	68.0195	11.6234	54.3922	277.129	16.1165	256.968	60.4535	60.4535	162.444	59.2515	59.2515	24.1766	204.071	32.855	89.7877	82.3471	203.975	92.3757	146.118
81	0.0335812	7.66897	0.102425	0.0213743	34.6523	0.161075	0.363408	0.00488993	0.0206111	0.0033542	0.0282991	0.946596	32.7075	4.71027	54.7965	5.18609	10.8203	0.0284227	2.13299	1.94407	15.4762	2.26807	106.534	9.23578	82.643	46.8494	34.5851	3.16953	70.7655	33.0886	64.6238	12.0335	56.9452	247.851	12.4417	225.86	48.9107	48.9106	191.99	99.7424	99.7424	14.4779	169.538	34.6497	104.303	74.1615	183.886	90.9914	144.127
82	0.0138985	9.36339	0.0975816	0.0256233	34.2518	0.220351	0.238465	0.0018989	0.0157082	0.00256141	0.0251295	1.02369	31.7918	5.38703	54.0085	4.17217	7.14791	0.00736522	1.11721	1.25703	9.36191	2.87298	73.5979	13.4946	84.0527	66.5126	29.5339	3.41018	76.1867	32.3614	64.7792	7.85189	46.6912	233.837	12.3173	223.692	38.0925	38.0925	115.684	38.4996	38.4996	15.63	150.852	44.7195	94.6775	89.5618	200.515	83.2313	154.328
83	0.0119813	6.86571	0.111002	0.0202734	35.3625	0.276285	0.196788	0.00172262	0.0135799	0.00221745	0.0165337	0.896447	36.1636	4.11895	56.1532	4.83598	5.92024	0.00607084	0.793069	0.983399	6.65722	3.07695	83.7386	12.0148	83.1606	77.7579	30.9227	3.17202	63.8851	34.0705	63.1273	6.46692	52.7805	159.243	6.4889	142.908	35.3181	35.3181	111.484	29.4882	29.4882	12.4943	173.939	46.3949	91.754	97.6904	179.455	86.2573	150.819
84	0.0126679	11.2027	0.0961788	0.021184	26.4842	0.176684	0.187937	0.00119269	0.00930097	0.00152472	0.0146962	1.09675	31.3157	4.54275	39.8457	5.98475	5.59338	0.00434302	0.718286	0.881577	6.68294	2.76198	73.3835	10.3256	76.2074	55.2429	32.8485	3.54836	58.6411	33.0064	55.5954	6.2865	52.9339	132.844	7.2387	130.327	19.5374	19.5374	90.9674	26.3005	26.3005	9.78088	201.637	43.6238	75.0476	85.3642	175.808	86.2879	149.351
85	0.044014	8.87554	0.11121	0.0249344	39.0584	0.168428	0.3988	0.00460568	0.0224877	0.00361247	0.027789	1.00291	35.5163	4.82753	63.0529	4.79855	11.8847	0.026783	2.14597	1.92574	15.6347	2.74016	115.519	17.002	106.098	50.4285	35.7822	3.55221	69.103	33.4115	66.9941	13.1997	56.6328	280.608	15.0445	250.02	63.5821	63.582	221.844	112.464	112.464	17.9489	167.753	39.1205	89.8672	90.9107	229.406	86.3243	152.924
86	0.00965851	10.2986	0.0810786	0.0248117	26.1027	0.159678	0.190105	0.00235579	0.00861038	0.00142684	0.0174607	1.05815	26.9138	5.178	39.3579	3.34259	5.69271	0.00851715	0.545563	0.705725	4.86495	3.48363	39.11	13.4257	63.7965	49.1053	29.7626	3.10582	70.9926	31.5571	57.772	6.38252	45.0277	158.968	7.55283	170.524	9.71524	9.71524	96.174	47.4706	47.4706	13.7185	130.291	56.0065	82.6062	91.5549	174.332	72.5671	149.504
87	0.0284808	5.77247	0.114137	0.0200287	50.5516	0.187553	0.331815	0.00214129	0.0204322	0.0033114	0.0276845	0.829128	36.3578	3.9818	87.103	4.71339	9.91291	0.00757614	1.26775	1.35928	9.97633	2.74649	122.676	12.6856	121.291	50.7963	36.3752	2.93698	65.6198	34.2066	75.6679	10.9466	56.6237	257.65	10.0508	226.215	56.6753	56.6753	150.968	48.2836	48.2836	15.1895	165.35	38.9609	106.423	91.3048	199.272	89.7683	156.352
88	0.0405242	16.256	0.116669	0.0259837	36.2228	0.130072	0.400524	0.00363236	0.0302627	0.0048936	0.033561	1.2581	38.4826	6.03582	57.0573	5.61914	11.8959	0.015431	1.75075	1.68043	18.5584	2.43766	67.1254	8.33622	144.688	43.3989	38.6013	4.75776	70.3279	32.9108	62.1369	13.0274	50.7691	347.017	16.9895	290.692	92.8511	92.8511	202.329	72.2241	72.2241	19.5365	185.036	40.054	82.1236	73.4379	164.666	87.3987	181.162
89	0.0351498	2.5664	0.140973	0.0175663	61.5047	0.295375	0.36339	0.00304397	0.0271958	0.00439613	0.0315933	0.510054	43.899	3.06452	113.584	4.6765	11.5619	0.00993485	1.48312	1.49348	13.3997	3.33394	196.053	15.1185	102.149	59.3571	35.4823	1.99344	67.2156	35.6449	76.7124	11.8367	65.8837	264.481	14.2322	227.674	70.227	70.2271	193.495	70.2793	70.2793	19.1873	172.366	38.7886	113.778	113.911	192.86	92.2988	130.705
90	0.0221942	5.10339	0.12864	0.0227308	47.3955	0.243008	0.306795	0.0012059	0.0249014	0.00401659	0.0242075	0.778024	41.3754	4.36371	80.3742	3.87938	9.16865	0.00310212	1.19151	1.33377	10.6468	2.96472	120.681	15.8465	107.371	63.3945	35.1102	2.99288	75.5931	34.4684	69.8317	9.94741	62.1234	276.006	12.7956	228.149	76.4558	76.4558	153.285	26.4819	26.4819	15.8035	142.828	41.3421	114.867	98.6168	213.072	87.562	151.958
91	0.0177972	5.1214	0.10052	0.0227043	46.7987	0.243203	0.265451	0.00350519	0.0155038	0.0025242	0.0185239	0.778357	31.5707	4.28198	79.3024	3.29129	8.05012	0.0183299	1.10934	1.24162	10.0979	3.13537	127.916	16.5434	95.0244	63.4603	29.6663	2.51872	74.1644	33.2803	76.6836	8.79454	61.4497	190.552	9.51067	171.162	38.8535	38.8535	163.622	73.032	73.032	9.9532	125.417	42.5146	133.313	104.791	210.116	87.7644	144.729
92	0.0132142	8.17184	0.104362	0.0249443	38.8673	0.165207	0.197059	0.00108735	0.0103377	0.00168679	0.0141722	0.967806	33.932	4.9326	62.6655	4.64754	5.88124	0.00596286	0.741278	0.91196	5.93026	2.98524	81.7482	16.0461	106.604	48.5904	34.8018	3.33586	72.9374	33.0938	67.8919	6.57297	48.0798	140.615	6.91535	130.975	25.1679	25.1679	92.0525	24.8221	24.8221	8.61272	166.966	45.0939	83.0712	95.1387	213.444	82.4745	163.25
93	0.048645	11.9738	0.0881457	0.0237089	32.6684	0.167728	0.52177	0.00746727	0.0266971	0.00432599	0.0320495	1.12063	28.1967	4.95854	50.8553	3.94597	15.6304	0.035114	3.14701	2.36351	21.1304	3.24399	89.5113	12.729	95.0506	52.9999	30.554	3.38874	63.7785	32.0439	65.2681	17.3068	57.8181	339.945	14.2373	306.604	69.0244	69.0244	242.431	133.703	133.703	21.4455	148.163	47.7231	111.269	104.12	178.698	86.4325	155.591
94	0.0257515	7.74107	0.103667	0.0230014	30.5726	0.157241	0.34494	0.00528779	0.0178825	0.00292862	0.0282641	0.950527	33.1398	4.62344	47.3812	4.47962	10.2882	0.0164107	1.36713	1.43015	12.5261	2.25162	106.248	14.0957	67.2484	45.8386	35.2832	3.20552	69.1144	33.2301	59.8697	11.4765	50.7892	298.375	14.2489	293.27	35.1438	35.1438	175.987	102.534	102.534	15.7893	149.618	34.1089	101.355	73.972	231.372	87.3378	134.03
95	0.0260998	7.23555	0.0943486	0.0222681	41.5367	0.208629	0.342911	0.00352903	0.0179303	0.00289631	0.019828	0.918711	30.2305	4.1845	68.2717	4.53514	10.2486	0.0177956	1.45835	1.49891	12.9183	2.89413	93.6181	16.3676	92.4916	59.6365	30.7333	2.87162	63.6557	33.1468	73.1712	11.4049	54.4547	235.027	10.2191	201.956	54.5247	54.5248	177.816	80.0014	80.0014	11.2349	162.266	42.8733	89.1047	93.9354	219.227	84.1121	153.101
96	0.0161747	9.66802	0.0813701	0.0228212	22.3908	0.160008	0.224173	0.00247977	0.010076	0.00165631	0.0163399	1.03069	26.6884	4.56945	32.9983	3.70356	6.70164	0.0129169	0.762099	0.926816	7.728	3.80013	53.4936	14.1511	57.5185	48.5773	30.3656	2.95089	63.2121	32.0919	52.2702	7.52331	46.1552	185.359	8.07334	180.985	21.4238	21.4238	110.197	49.6866	49.6866	8.97633	145.244	58.0011	88.1813	110.637	166.622	77.5353	139.389
97	0.0414638	5.76966	0.131379	0.0211964	49.7698	0.262193	0.395704	0.00519762	0.0208992	0.00341133	0.0308038	0.82621	40.4116	4.04493	85.4722	4.49474	11.8456	0.0173646	1.81762	1.73982	14.8183	3.17072	204.817	15.0028	114.374	70.6655	34.0121	3.1231	66.9551	34.6071	72.1545	13.1402	63.5845	304.735	13.4462	292.794	44.9009	44.9009	199.376	104.626	104.626	19.514	164.731	36.6155	119.706	108.518	198.931	92.6552	132.778
98	0.0275572	6.21874	0.102145	0.023983	38.3331	0.263637	0.312087	0.002202	0.027282	0.00441168	0.031318	0.85358	33.2865	4.98936	62.0228	3.34729	9.31728	0.00339082	1.2491	1.32603	9.4397	3.60789	76.6878	13.1235	80.1498	72.3203	28.7845	2.90881	80.9663	32.946	68.0257	10.0597	58.9167	281.559	13.9395	229.216	83.3832	83.3832	167.374	36.3691	36.3691	17.1009	131.462	53.2098	119.4	113.105	166.729	84.1405	151.001
99	0.022595	4.85234	0.0967785	0.0198445	43.1683	0.191193	0.296101	0.00140235	0.023104	0.00372745	0.0256952	0.756369	31.4506	3.78589	71.7841	3.61752	8.84981	0.00464425	1.22466	1.30632	14.614	3.1712	76.5105	14.0558	84.8772	49.1879	33.1734	2.41257	66.5196	33.7113	73.7893	9.63056	59.8392	231.074	11.015	185.396	71.0041	71.0041	150.809	29.465	29.465	14.3109	136.65	48.0395	107.919	99.6242	192.226	83.2569	153.955
100	0.0139328	6.01716	0.0948081	0.0204217	43.8761	0.210469	0.233949	0.0014652	0.0157042	0.00253068	0.0173525	0.84195	31.0152	3.76862	73.1037	3.71747	6.95744	0.00489825	0.906225	1.06763	7.92193	3.35395	65.8908	15.6536	93.5556	57.4292	31.7606	2.65608	60.8195	33.6605	74.672	7.69517	53.0502	188.435	9.55742	164.938	44.7632	44.7632	122.501	32.3776	32.3776	11.7086	141.789	51.1633	93.4666	102.969	195.508	79.4997	162.041
101	0.0203447	3.53593	0.11544	0.0232531	58.4207	0.322314	0.28433	0.00178529	0.0156472	0.00254694	0.0187471	0.628915	36.32	3.36542	105.639	3.59433	8.35162	0.00732517	0.991358	1.1564	7.46793	3.45825	144.093	26.4638	113.996	73.9583	29.9033	2.20215	66.1684	34.7151	80.8718	9.44486	60.9793	222.155	8.74956	198.274	45.2998	45.2997	132.041	34.916	34.916	12.6698	138.643	43.4648	99.2902	116.911	237.327	83.8593	147.893
102	0.0247946	3.79253	0.107966	0.0210353	42.4334	0.24259	0.292623	0.00153864	0.0242962	0.00392347	0.0192355	0.655668	34.4257	3.27512	70.6083	3.48342	8.82678	0.0039156	1.44667	1.47893	12.8599	3.55534	114.556	21.7868	68.0673	57.2753	32.9213	2.20897	62.5968	34.5747	71.1025	9.47451	59.0983	256.328	9.39008	206.064	71.2635	71.2635	153.594	30.8455	30.8455	11.6093	135.72	47.7141	105.868	118.179	217.617	83.2294	132.557
103	0.050687	3.37705	0.152364	0.0237418	50.6924	0.2317	0.473549	0.00645654	0.0262179	0.00421695	0.0298969	0.611678	45.7055	3.61698	88.0585	3.31796	14.1482	0.0373754	2.74506	2.19255	24.3567	3.37435	288.85	25.3322	87.6417	52.4494	39.2751	2.45686	72.3377	35.3858	69.2295	15.6638	58.3495	339.906	13.6723	289.036	84.4267	84.4267	254.309	127.043	127.043	19.8849	128.515	31.5388	129.267	116.551	237.474	91.5984	106.697
104	0.0369744	8.88106	0.101156	0.0235373	30.7404	0.166836	0.407735	0.00449608	0.0357819	0.00572269	0.0428665	1.00046	32.8151	4.41097	47.61	4.02131	12.1681	0.0147189	2.30705	1.96062	14.4764	3.15854	82.5343	17.4126	72.0441	49.894	34.7312	3.33622	62.4566	33.3622	60.2164	13.1117	50.7938	360.003	21.7906	288.559	114.99	114.989	241.006	90.4595	90.4595	21.7559	149.646	46.9535	91.687	101.015	214.065	81.4989	143.838
105	0.0167816	10.6903	0.0925553	0.0241329	31.1213	0.143048	0.267813	0.00179855	0.0154706	0.00251832	0.0200138	1.06904	29.6712	4.86572	48.1263	4.206	7.98481	0.00963287	1.25815	1.35919	12.1258	4.14755	91.1635	14.6507	84.1804	44.2389	33.3588	3.35118	65.5652	32.4231	62.5274	8.87746	52.5858	205.382	9.73761	187.561	40.1247	40.1246	119.69	35.5715	35.5715	12.5654	164.99	57.1706	99.4883	133.705	155.753	85.0935	149.292
106	0.0208549	6.71868	0.0984555	0.0223163	43.6912	0.1815	0.263647	0.0021591	0.0159852	0.00258633	0.0199641	0.882249	31.8641	4.08445	72.5325	2.6938	7.9036	0.00661012	1.06418	1.19677	7.54681	3.96564	83.6516	17.4211	104.435	50.8424	33.6127	2.86089	64.1557	33.5034	73.791	8.71763	53.9134	199.909	9.01992	171.535	49.809	49.809	134.42	39.132	39.132	12.4151	110.456	55.8392	132.409	126.957	180.389	81.6947	161.723
107	0.0127889	4.45409	0.104848	0.0213663	44.5802	0.284922	0.19268	0.00152511	0.0139932	0.00228207	0.0159209	0.726129	33.6595	4.15078	74.6802	4.21686	5.77277	0.00592324	0.757065	0.929667	6.04379	2.51931	101.169	14.4378	88.5439	71.3382	29.0836	2.45168	75.1385	33.7108	73.3146	6.31169	59.7015	159.58	6.64987	145.123	32.3188	32.3188	120.197	34.2863	34.2863	11.2121	146.909	37.8349	104.111	82.3412	222.489	86.5294	148.885
108	0.0297655	7.89639	0.0814173	0.0220961	33.3465	0.191168	0.299387	0.00204831	0.0195148	0.00317354	0.0264926	0.951378	26.7284	4.42557	52.4433	2.74874	8.96856	0.00746024	1.32736	1.37879	11.5203	3.37083	52.437	13.6895	74.5426	55.6797	28.8311	2.71533	65.7761	32.2426	67.2757	9.85135	53.9656	247.067	12.5737	226.584	51.2828	51.2828	141.622	46.1557	46.1557	18.2253	108.626	53.0547	115.771	97.4372	181.1	77.7125	154.347
109	0.020295	6.93518	0.103366	0.0197362	37.6073	0.189081	0.283488	0.00100684	0.0209145	0.00339424	0.0262066	0.900672	33.9747	4.16116	60.524	3.7335	8.481	0.00306115	0.999072	1.14576	10.7471	3.04093	64.7699	10.2837	83.6348	53.5318	34.4465	3.06057	64.3725	33.7462	66.8134	9.25874	54.9793	241.379	11.4584	211.36	56.8834	56.8834	125.54	21.653	21.653	15.4065	139.034	48.0036	109.846	91.4212	163.589	84.7819	156.729
110	0.044834	5.24799	0.178954	0.0258216	55.8312	0.252815	0.457605	0.00299812	0.037917	0.00610785	0.0396795	0.790351	56.2541	5.095	98.7346	5.10227	13.856	0.0158442	2.59982	2.11283	23.1564	2.80118	225.543	16.7138	155.119	66.5108	39.799	3.50906	86.5327	35.2053	65.0953	14.7665	63.1794	395.763	16.2917	333.024	100.772	100.772	225.882	73.7688	73.7688	21.7414	177.605	31.6296	103.359	96.2162	225.182	92.6358	137.643
111	0.0583622	0.605305	0.187445	0.0199775	89.1163	0.893149	0.505343	0.00475576	0.0392816	0.00626335	0.0446494	0.142869	55.168	1.81218	196.36	3.13298	15.559	0.0180978	2.78527	2.14437	25.8382	3.86622	402.266	32.8081	107.966	64.8931	22.2652	0.615811	58.6196	37.1093	78.9663	16.3676	62.7164	406.168	21.6159	338.185	113.278	113.278	236.039	79.508	79.508	23.6792	125.807	27.165	122.275	134.055	235.579	92.2322	95.4939
112	0.0822735	0.673876	0.207851	0.0165797	89.8088	0.612717	0.563108	0.00459531	0.0476649	0.00762079	0.0503215	0.164264	59.2975	1.82317	198.607	3.56668	17.0713	0.021986	4.3526	2.72437	35.606	3.12013	529.012	24.2487	113.076	50.7941	29.8429	0.728717	57.5861	37.2455	76.129	18.1002	58.9982	442.656	26.8149	377.1	126.341	126.341	270.993	102.734	102.734	33.97	134.442	17.9484	135.149	108.462	244.686	95.4478	81.7659
113	0.0136098	8.18897	0.0874199	0.0205621	33.1258	0.215875	0.198861	0.00124402	0.011296	0.0018535	0.0171374	0.968756	28.5948	4.09242	52.0002	4.0541	5.96651	0.00463254	0.723444	0.872653	7.60253	2.97013	60.912	12.9809	76.0571	63.3968	29.3323	2.89237	58.8799	32.9425	65.7182	6.60705	50.1038	173.629	7.57969	165.059	24.4505	24.4505	92.3718	25.0648	25.0648	8.30051	148.432	47.2227	90.1669	88.9114	192.306	80.9611	152.897
114	0.0381537	2.72107	0.134494	0.0255818	54.0304	0.322028	0.353287	0.00301462	0.0255474	0.0041391	0.0319635	0.527116	40.4708	3.38236	95.8812	2.88357	10.5414	0.0107684	1.71506	1.67759	13.0966	3.97863	249.415	32.1015	81.7363	66.0611	31.9724	1.97598	72.9257	35.1199	75.1219	11.5367	62.5635	298.662	13.6755	261.207	70.6096	70.6096	176.963	56.7012	56.7012	19.4797	117.51	38.3211	123.329	137.037	229.452	88.2251	111.293
115	0.022981	14.0128	0.094273	0.0312295	32.9741	0.123308	0.314515	0.00304552	0.0169217	0.00275898	0.0214981	1.17831	30.579	5.81899	51.3377	3.02532	9.38955	0.0187401	1.23022	1.34426	10.6456	4.46876	77.0679	23.4162	102.07	39.9551	34.0464	3.85867	72.4746	31.7699	63.9875	10.4525	47.3132	217.049	10.3717	204.332	37.1984	37.1984	145.165	72.2589	72.2589	14.1097	125.426	61.0766	98.5051	142.857	185.683	75.6998	162.717
116	0.0135984	10.0074	0.0973135	0.0235693	40.77	0.161968	0.213864	0.00211428	0.010051	0.00164195	0.0135018	1.05238	31.3868	5.18626	66.3707	4.6692	6.38063	0.0115656	0.960777	1.11291	7.83127	2.58785	87.4432	10.2561	114.869	49.6724	32.9046	3.46008	71.476	32.4588	71.445	7.16579	52.3614	142.574	6.56958	131.921	25.6827	25.6827	114.755	43.6341	43.6341	8.45955	161.403	40.1639	102.569	82.4928	182.4	88.3045	164.773
117	0.00727706	6.88822	0.0792679	0.0265203	31.1902	0.177243	0.154486	0.00119266	0.00454798	0.000755006	0.00953556	0.887184	25.2361	4.5197	48.669	3.24865	4.6392	0.00780574	0.498846	0.671913	3.91946	4.77999	85.8355	23.8221	59.483	49.8055	28.2941	2.42027	71.3753	31.8086	65.8333	5.26346	55.5898	110.262	4.08487	114.966	5.17015	5.17015	77.0219	21.3407	21.3407	5.79012	135.23	62.8953	95.9012	154.79	174.253	77.3475	132.763
118	0.0356334	9.09324	0.0982373	0.0210347	28.664	0.200274	0.348585	0.00495862	0.0192054	0.00314309	0.031331	1.01193	31.8418	4.58604	43.8419	4.97627	10.4025	0.0202092	1.56756	1.5464	13.1857	2.8621	81.3268	9.54998	70.1569	60.1551	31.7302	3.31656	64.6592	33.0557	58.2523	11.5631	50.4268	291.548	13.8488	285.737	37.3137	37.3136	182.223	105.102	105.102	17.6543	174.927	44.2299	96.1061	90.0021	162.622	88.2001	142.779
119	0.0200596	8.94535	0.0887552	0.0242641	31.9244	0.223337	0.302278	0.00304737	0.0116979	0.00192488	0.0210317	1.00173	28.6944	4.88089	49.733	3.93474	9.05505	0.0144633	1.21535	1.30614	11.2343	3.41826	76.746	14.8358	76.7137	66.6838	28.0198	3.06384	70.0123	32.2179	64.2157	10.1844	52.4447	243.862	8.50111	244.144	21.0344	21.0343	127.021	63.5679	63.5679	12.8161	149.596	50.8438	97.6907	107.594	187.416	82.6011	148.73
120	0.0260979	7.28157	0.134026	0.0206611	42.9352	0.237	0.362023	0.00236625	0.0409815	0.00654186	0.0352796	0.926501	44.3815	4.67615	70.6478	5.05071	10.8262	0.00404966	1.23638	1.32697	11.0339	2.10068	69.4285	7.77905	126.455	67.9679	36.472	3.70936	71.4747	34.5411	64.3881	11.3787	56.4104	343.146	17.2462	264.696	122.41	122.41	210.947	43.424	43.424	26.7144	161.908	35.2125	94.2427	63.6959	170.78	88.3896	174.792
121	0.0204376	9.32562	0.0867135	0.0222377	31.5619	0.183549	0.257789	0.00381579	0.0134397	0.00219085	0.0189376	1.02106	28.2894	4.69216	49.1015	3.72442	7.7138	0.0176427	1.0263	1.15407	7.23921	3.027	63.7033	11.5536	73.9812	55.4145	30.064	3.07334	65.8134	32.3116	64.0711	8.59024	43.3548	197.64	9.73512	189.537	32.9297	32.9297	141.018	73.8185	73.8185	15.092	138.582	47.8076	104.498	91.0713	177.251	83.1646	150.59
122	0.0319076	4.61665	0.118678	0.0189393	52.6707	0.159453	0.378894	0.00335956	0.0197091	0.00320364	0.0266434	0.736286	36.9416	3.42106	92.1808	4.77357	11.2802	0.0272305	1.85665	1.74919	18.9112	3.1787	165.695	15.208	105.908	40.4458	39.7849	2.60941	60.5674	34.7367	76.7665	12.5953	56.5696	277.11	12.473	255.722	48.4143	48.4144	178.32	85.6356	85.6356	14.5542	173.416	39.8126	106.573	107.85	199.967	90.9585	139.382
123	0.0367917	6.46359	0.13186	0.0202658	45.0243	0.22908	0.389423	0.00288645	0.0231925	0.00376834	0.0305307	0.87663	41.6708	4.25449	75.2004	6.03664	11.6268	0.0142462	2.11226	1.87162	14.8759	2.42436	156.426	10.7308	113.134	63.8324	36.2864	3.38009	67.5218	34.578	67.8373	12.855	60.4158	324.055	13.101	290.04	67.8948	67.8948	174.453	58.5713	58.5713	20.7789	195.798	32.8885	97.2319	81.9426	194.455	92.8732	144.311
124	0.018052	10.7809	0.0926252	0.022558	34.2567	0.121902	0.237911	0.00308068	0.00966517	0.00157799	0.0167566	1.08283	30.0372	5.01154	53.8309	4.32174	7.08432	0.0136387	0.864429	1.02314	8.36842	2.52077	76.0451	9.37004	96.8193	37.9649	34.9219	3.43722	66.9516	32.3622	65.8486	8.01273	48.8709	152.434	7.08769	148.703	21.2952	21.2952	118.87	55.4142	55.4142	10.4762	150.049	40.3307	107.046	78.2804	174.843	87.6604	160.542
125	0.0273817	6.47313	0.0950314	0.0204947	33.6507	0.188216	0.332277	0.00449237	0.015977	0.00262376	0.0282103	0.873332	30.3287	4.1354	53.0191	5.20248	9.85366	0.0183029	1.49458	1.55874	12.5039	3.02451	99.6269	12.4119	74.6189	52.4254	32.0397	2.73326	65.6279	33.2089	65.1715	11.0953	51.0246	250.927	14.8584	255.709	25.8279	25.8279	153.701	88.1695	88.1695	15.7522	184.068	44.2248	90.795	98.4018	185.199	87.8907	140.993
126	0.0374057	8.1197	0.110302	0.0226617	39.8091	0.159836	0.403121	0.00542859	0.0244401	0.00397714	0.0334944	0.965534	35.9187	4.66033	64.5546	5.18694	11.9809	0.0214628	1.71479	1.64248	21.3742	2.93201	83.9581	12.9061	106.084	46.9646	36.9181	3.43408	68.7743	33.6008	67.4161	13.2905	50.3325	276.594	14.7512	256.512	55.0682	55.0679	197.55	104.919	104.919	20.2346	182.185	44.5345	83.5532	93.2923	193.295	85.5057	162.339
127	0.0181319	5.1134	0.129538	0.020941	48.6427	0.221843	0.248111	0.00129334	0.0264804	0.00426936	0.0259927	0.778523	42.1433	3.96034	83.0579	3.52282	7.46675	0.00259965	0.913902	1.05852	9.82868	3.01025	100.348	15.1565	109.786	57.9426	37.4908	3.00905	68.4001	34.8387	70.1715	7.86577	56.3275	247.788	11.5666	201.454	73.7374	73.7374	151.85	30.943	30.943	15.8362	131.825	43.7385	119.731	98.3279	206.707	85.9024	158.844
128	0.0749178	0.401925	0.279453	0.0228266	77.7734	1.3316	0.551484	0.00347595	0.0538492	0.00854043	0.0500799	0.0879409	81.3999	1.45234	160.073	2.44582	17.3837	0.00850729	3.75333	2.52451	40.7143	4.30027	637.191	43.2576	77.5435	61.5175	20.2422	0.428034	51.1147	37.9405	59.5733	17.5173	52.9989	479.888	24.1993	363.337	167.891	167.891	267.899	64.7994	64.7994	27.1401	102.805	17.5676	132.982	149.458	234.235	93.5211	64.5204
129	0.0116563	9.96463	0.0750499	0.0210035	24.6471	0.16279	0.198029	0.00259668	0.0108501	0.00176334	0.0146566	1.04176	24.8697	4.13165	36.9007	2.49265	5.92644	0.0134102	0.825504	0.996752	7.22441	3.97921	38.0965	13.7133	57.5465	49.6761	29.2935	2.76797	55.0144	32.1247	56.8905	6.59143	40.8721	145.259	6.63207	133.112	27.7295	27.7295	109.34	47.4489	47.4489	8.95047	103.027	62.0844	104.615	103.808	155.9	71.6508	143.697
130	0.0614842	5.75364	0.110489	0.0220377	39.9143	0.233499	0.499941	0.00658934	0.0257624	0.0041732	0.0377907	0.824531	34.9436	4.16938	65.1973	3.47024	15.0124	0.0253395	1.9797	1.76264	17.6792	3.25826	129.906	15.9351	79.8802	62.9334	32.396	2.85591	69.2922	33.8715	68.3779	16.5848	58.8469	375.601	16.8983	361.865	57.2195	57.2194	238.948	139.485	139.485	26.585	132.615	43.6982	130.003	108.97	201.286	88.2933	136.402
131	0.0427467	3.01737	0.114594	0.0271184	49.9933	0.274517	0.397188	0.00514564	0.0247133	0.00400982	0.0324139	0.570014	35.5935	3.60714	86.8105	2.94054	12.0287	0.0350735	2.13441	1.93375	18.3688	3.20455	163.396	33.8279	74.0618	59.3452	31.425	1.97813	74.7654	34.427	76.1601	13.0777	60.2905	313.79	16.6407	289.712	59.6345	59.6344	221.879	113.692	113.692	18.916	114.053	38.7181	105.913	109.188	265.242	82.3261	124.965
132	0.0358095	4.325	0.123616	0.0180157	47.3429	0.286337	0.393195	0.00391381	0.0348587	0.00558649	0.0383592	0.711081	39.3229	3.37075	80.3968	3.93807	11.8586	0.0167421	2.18955	1.9383	17.533	3.02889	135.28	13.3788	99.6038	70.8202	33.194	2.61915	61.1141	35.0211	71.2814	12.6376	53.8242	363.823	16.9689	294.292	108.543	108.543	223.701	74.1438	74.1438	22.0434	145.473	40.9986	126.901	101.477	193.039	90.2194	144.777
133	0.0213242	12.134	0.075479	0.0219093	22.8483	0.14426	0.275724	0.00321941	0.0136988	0.00225899	0.0258691	1.12724	24.8474	4.76714	33.8543	3.16891	8.82632	0.0192	1.23451	1.35472	12.0581	3.05859	45.5885	10.0364	53.2312	45.7535	29.5244	3.05967	60.374	31.4613	54.1026	9.20459	49.4492	227.454	12.02	233.101	20.906	20.9062	125.981	63.5027	63.5027	14.5323	120.547	50.2341	106.5	82.6121	160.066	80.0052	136.973
134	0.0440055	6.74663	0.108009	0.0280978	38.9605	0.162882	0.389976	0.00328146	0.0266554	0.00433138	0.03514	0.88497	34.9222	5.15164	63.129	2.80947	11.7053	0.0119391	1.73349	1.67294	15.7929	3.79259	93.2579	21.8502	88.4083	45.7357	35.2789	3.11983	81.4443	33.0665	67.4338	12.7709	56.3531	313.921	12.9258	280.473	66.5955	66.5955	179.239	71.6905	71.6905	20.2212	113.675	52.4197	118.633	123.732	207.966	80.1046	151.063
135	0.0141107	6.57313	0.107796	0.0208662	33.2019	0.197037	0.222561	0.000957347	0.0170583	0.00276692	0.0184592	0.882637	34.9671	4.48323	52.1339	5.08749	6.64717	0.00306031	0.98373	1.12445	10.4241	2.53168	88.0454	10.0901	76.6732	55.1736	34.0877	3.07641	71.0524	33.6144	61.656	7.25922	58.5775	178.906	7.64157	137.16	59.4492	59.4492	130.746	20.2588	20.2588	10.0609	172.351	39.408	95.5115	80.7686	182.914	88.523	145.516
136	0.0359089	2.60136	0.139221	0.0189924	73.1102	0.31961	0.376479	0.000973061	0.0236642	0.00382428	0.031826	0.516299	43.911	3.27521	144.131	4.035	11.6177	0.00460756	1.50595	1.49289	11.0797	3.10806	168.979	16.7011	136.293	64.684	33.8648	2.02336	71.369	35.4912	82.0163	12.3941	67.3008	326.25	13.4723	285.769	74.5923	74.5923	156.069	25.9898	25.9898	20.6389	149.501	38.7195	119.806	105.605	212.185	90.3926	147.753
137	0.0204944	5.90382	0.105998	0.0191641	50.1825	0.189085	0.300238	0.00330637	0.0132446	0.00216402	0.0213242	0.840401	32.7084	3.82856	86.3369	7.27924	8.95455	0.0222414	1.42295	1.48467	10.759	2.40639	160.657	11.9641	117.658	51.5866	34.113	2.76152	62.0569	33.8577	78.2648	10.0677	57.1605	208.645	10.4307	199.277	32.6753	32.6753	143.836	63.8572	63.8572	12.8771	226.518	32.3125	78.6401	81.4951	207.311	92.3901	144.688
138	0.011246	7.73228	0.0777712	0.0197538	25.0701	0.171311	0.199996	0.00148948	0.0070577	0.00115992	0.0126616	0.945309	25.39	4.19026	37.7782	4.52492	5.97416	0.0114163	0.760504	0.932668	7.67312	2.98003	56.3411	10.056	49.9643	49.7717	29.1672	2.56331	62.0915	32.1839	57.35	6.77283	48.5888	132.521	5.93085	135.127	11.7123	11.7123	87.45	34.8327	34.8327	8.38737	163.164	48.1	86.3876	86.2939	163.595	83.1653	130.41
139	0.0181968	6.28645	0.125414	0.0233454	42.7363	0.220531	0.292089	0.00233319	0.0220401	0.00356178	0.0271405	0.861076	40.0832	5.06332	70.552	5.7039	8.77455	0.00765178	1.17876	1.31241	9.76098	3.10948	128.92	10.8465	104.091	60.885	34.711	3.28597	81.6194	33.8171	67.1497	9.52326	62.6359	249.429	12.6113	212.265	67.9396	67.9397	162.292	41.9903	41.9903	18.1648	199.87	42.6541	96.2677	103.636	166.738	91.3937	148.355
140	0.0085943	7.16635	0.0814331	0.0220035	40.1455	0.167158	0.174108	0.00136026	0.00642683	0.0010699	0.0144169	0.912522	26.1473	4.20129	65.444	3.59051	5.21882	0.0075138	0.578627	0.741051	5.47976	3.24626	78.3693	15.5522	92.3362	47.6921	30.0062	2.53884	64.3397	32.3417	74.9488	5.89085	55.4309	126.864	7.53771	137.908	4.83356	4.83357	84.9817	30.7582	30.7582	8.3399	136.515	48.5908	104.936	102.687	199.375	82.2778	157.55
141	0.0125348	10.7682	0.0773999	0.0229088	23.6933	0.144042	0.222733	0.00179093	0.0116103	0.00188299	0.0165374	1.07378	25.712	4.38851	35.1743	2.72576	6.66816	0.00670914	0.816695	0.96793	6.02315	3.85525	36.48	16.0581	61.6839	44.6401	30.7792	2.96278	57.4885	32.0538	54.8459	7.42754	40.9745	165.884	6.82088	151.487	30.0805	30.0805	98.1847	33.5924	33.5924	8.86216	110.998	60.528	87.6103	101.286	177.099	67.6842	148.295
142	0.0200017	8.92079	0.124233	0.0262224	36.1332	0.200047	0.292504	0.00265436	0.0178485	0.00288596	0.0219336	1.00515	40.1057	5.58156	57.4612	5.3652	8.73254	0.00782532	1.10365	1.22957	8.23685	2.71352	110.014	13.17	95.0051	59.8868	35.2245	3.86305	80.0796	33.4475	61.3388	9.66256	53.386	218.5	11.9627	195.11	50.0305	50.0306	135.029	41.7624	41.7624	14.6775	183.58	39.5789	89.3318	89.3439	204.669	88.3717	149.643
143	0.0590776	2.06016	0.190293	0.0233875	53.7914	0.287348	0.555691	0.00482703	0.0446469	0.00712489	0.0457065	0.433024	55.024	2.74011	95.5854	3.33358	16.7576	0.0213025	3.65829	2.51195	35.0708	3.64112	451.796	32.6345	72.0947	51.675	41.4274	1.87691	64.6643	36.522	65.1368	17.9358	63.7146	461.019	20.1885	357.616	150.881	150.881	290.1	94.7604	94.7604	27.2893	131.247	23.3965	117.76	126.394	244.609	93.0648	78.4101
144	0.0137504	6.67557	0.0949081	0.0227596	28.5661	0.144295	0.221681	0.0027251	0.00882014	0.00144103	0.0130883	0.886971	30.6432	4.35265	43.9774	3.4552	6.62512	0.00990071	0.720622	0.886059	7.95441	2.81388	83.8541	16.0213	52.6222	40.595	34.7886	2.81247	68.5705	33.0631	59.0677	7.47416	53.5157	150.289	6.00565	146.354	17.7814	17.7814	110.131	46.4303	46.4303	7.84043	127.385	42.8096	110.387	90.0122	220.514	82.8606	126.536
145	0.0251242	6.35092	0.103698	0.023353	50.5985	0.210261	0.287664	0.00312402	0.0138817	0.00225894	0.0185409	0.864931	32.6111	4.17343	87.073	4.47463	8.5842	0.0185238	1.24607	1.34621	11.2343	3.1453	130.083	19.1709	130.055	58.2126	32.2499	2.8575	66.8305	33.5381	78.5859	9.61305	53.8074	209.733	9.92603	196.003	35.6812	35.6812	136.871	57.101	57.101	12.0245	163.788	42.1943	94.0197	105.397	223.558	86.4108	156.886
146	0.031083	7.1063	0.0990278	0.0255199	48.2685	0.184134	0.351613	0.00319202	0.0229696	0.00372754	0.0271609	0.90882	32.264	5.31771	82.1087	3.68362	10.508	0.00781994	1.39258	1.4556	13.623	3.29034	74.6428	13.8841	117.649	52.3885	31.9409	3.05356	82.3829	32.5026	77.1627	11.5556	60.0428	254.061	11.646	223.043	62.6125	62.6125	170.892	59.1844	59.1844	19.9492	140.042	49.6681	105.529	102.88	185.949	83.0665	169.927
147	0.0175116	4.14132	0.103843	0.0161844	41.7733	0.229161	0.244249	0.00246801	0.0117482	0.00192926	0.0190609	0.695227	33.7584	2.94799	69.1406	4.01414	7.32707	0.00858587	0.719239	0.878261	6.24789	2.80185	81.5594	12.7666	72.5727	56.0602	33.7789	2.29332	52.9639	34.7892	70.9609	8.17073	55.731	181.681	10.235	177.074	27.1825	27.1825	131.278	57.1584	57.1584	12.34	144.978	43.1612	105.162	88.7387	197.619	85.2652	144.489
148	0.015806	5.10599	0.0719273	0.0228125	30.4155	0.196873	0.23685	0.00299206	0.0121633	0.00198948	0.0203406	0.771674	23.4554	4.07773	47.5099	2.49087	7.22095	0.0121343	0.96011	1.12829	11.6286	4.00935	53.2928	18.7191	46.1936	51.2162	26.3939	1.94104	70.9705	31.8352	66.2468	7.90146	53.2692	176.295	10.0523	175.102	22.3478	22.3478	122.256	53.6751	53.6751	11.1028	103.115	59.8434	109.947	119.005	185.286	72.649	126.533
149	0.0380711	10.4195	0.125384	0.0250007	37.8134	0.184207	0.390702	0.0063832	0.021844	0.00356433	0.0343441	1.06734	40.3617	5.4304	60.319	5.81273	11.6402	0.0204455	1.65173	1.62564	13.4216	2.78422	116.145	11.5403	127.944	56.8311	36.645	4.10748	74.0735	33.5862	62.5617	12.9394	57.4044	275.175	18.743	278.366	41.1835	41.1839	192.129	106.136	106.136	25.631	197.354	40.0356	89.1285	92.0219	187.354	90.0433	160.378
150	0.0170288	12.1968	0.0734214	0.0221287	27.7723	0.146964	0.242964	0.00246225	0.00991863	0.00163012	0.0185712	1.12212	24.3171	4.68947	42.1699	3.17958	7.26408	0.014124	0.869517	1.04	9.29477	4.20152	37.8411	11.3074	74.3221	46.5064	29.0106	2.98183	59.4511	31.4055	61.6509	8.18062	41.4422	199.135	7.15066	199.023	18.9603	18.9603	99.758	47.7186	47.7186	11.6977	129.593	65.0158	90.7891	106.606	125.821	74.9175	158.67
151	0.0407016	2.58716	0.155604	0.0221005	69.207	0.347355	0.390136	0.00322482	0.0278822	0.00451013	0.0374034	0.517067	47.7367	3.93212	132.983	4.28701	11.7219	0.0123541	2.29443	2.02336	20.9299	2.67928	248.161	18.3059	143.452	70.291	33.107	2.12805	84.3176	35.3243	77.3316	12.7399	65.2876	321.813	19.3207	301.738	63.3901	63.3901	183.317	70.3604	70.3604	23.9945	151.567	28.9923	118.561	92.2822	238.957	92.7133	130.246
152	0.0288986	12.5433	0.098312	0.0253006	29.2598	0.174644	0.31035	0.00382241	0.0183831	0.0029987	0.0230043	1.13706	31.8478	4.8409	44.7488	5.04387	9.25048	0.0169334	1.25318	1.35784	13.1154	3.65031	82.1929	17.7887	81.6949	55.5485	32.9131	3.74767	60.9257	32.8355	58.8846	10.2648	43.5344	225.5	11.3598	208.862	42.5474	42.5474	146.766	71.1993	71.1993	14.5493	187.381	52.555	73.3924	116.692	195.496	81.134	150.375
153	0.10493	1.4234	0.241925	0.016207	72.9609	0.437157	0.695922	0.00699141	0.0545215	0.00865623	0.0589897	0.326959	70.781	2.56939	144.586	4.47134	21.1017	0.0248836	5.10851	2.82247	44.8538	2.88163	537.801	16.3564	104.332	63.7268	38.3825	1.54173	67.2468	37.1847	63.7471	22.4368	64.3628	547.771	26.7829	434.998	174.918	174.92	359.837	142.766	142.766	35.3612	160.151	16.8104	135.246	100.196	219.688	96.8769	79.1368
154	0.0581488	0.668096	0.202624	0.0182678	91.4022	0.863383	0.570433	0.00626534	0.0398694	0.00639341	0.0372602	0.161218	59.0466	2.18039	204.199	3.398	17.5149	0.0275129	4.50111	2.69836	35.0864	3.38611	460.879	25.1162	117.303	69.7484	23.2079	0.715687	67.7545	37.0249	76.7304	18.5835	61.0752	446.137	18.4674	362.602	127.122	127.121	277.903	108.957	108.957	25.1188	131.349	22.0459	136.246	117.575	236.312	94.631	90.0429
155	0.0126923	7.78615	0.100303	0.0220461	31.357	0.158703	0.220752	0.00247907	0.0106174	0.00174167	0.0180327	0.944638	32.5759	4.55018	48.8214	4.40996	6.58944	0.0107734	0.856176	1.0036	7.6781	3.52996	80.1818	12.402	68.0278	46.1149	34.9002	3.14358	68.2808	33.2049	61.1404	7.38832	50.6576	158.936	9.54499	161.618	17.535	17.535	109.62	48.7237	48.7237	10.6728	166.144	52.018	96.8482	111.329	163.915	85.3789	141.46
156	0.013214	11.3585	0.101067	0.0217615	35.1354	0.163881	0.223787	0.00342047	0.0107517	0.00176859	0.0171065	1.10131	33.14	4.57298	55.3613	4.40883	6.68227	0.0114339	0.843711	1.00097	7.02248	2.91898	66.8307	11.4808	108.079	51.3675	34.9052	3.70962	58.8547	33.273	64.6547	7.48974	50.082	150.772	8.71652	148.632	21.9273	21.9273	128.788	64.5872	64.5872	11.0709	158.772	46.1384	91.8264	88.7618	181.1	83.904	168.652
157	0.0193697	6.45203	0.0921646	0.0202836	31.7504	0.218739	0.256107	0.00222208	0.0182834	0.00294907	0.0226677	0.871438	29.863	4.10596	49.5971	4.75957	7.65976	0.00560804	0.994599	1.13436	11.7272	3.11584	76.7611	12.1613	65.6738	60.7828	30.0443	2.69324	65.2198	33.1568	63.3618	8.38752	55.8925	211.155	9.61209	181.853	51.7798	51.7798	142.548	42.8427	42.8427	12.8655	172.158	47.5375	89.1927	97.5307	179.143	85.0498	140.499
158	0.0263478	8.44161	0.140136	0.0203914	37.5355	0.194744	0.310081	0.00318845	0.0270567	0.004347	0.0252867	0.98257	45.7726	4.35161	60.1692	4.77407	9.25637	0.00838965	1.30725	1.35453	13.1534	2.74366	100.533	10.1369	97.0345	57.6509	40.5956	3.97921	62.5645	34.8863	59.2396	9.99696	56.3691	250.953	10.3609	187.401	88.76	88.76	197.704	62.0413	62.0413	14.8475	167.091	41.0001	106.714	89.1411	174.478	89.7734	153.31
159	0.0129807	7.56594	0.0805514	0.0256293	35.7169	0.203212	0.221518	0.00185203	0.010241	0.0016795	0.0168869	0.930013	26.3426	5.0522	56.9473	3.06967	6.65286	0.00958105	0.670542	0.830535	5.92789	3.9956	56.3681	16.6346	76.748	58.4709	27.1575	2.67408	77.1313	31.5438	70.2571	7.42614	52.002	178.952	6.87348	174.664	19.6719	19.6719	109.294	44.784	44.784	8.51047	124.371	59.5654	99.7838	119.073	174.71	75.818	154.744
160	0.0166648	12.6932	0.0852384	0.0249675	26.203	0.120942	0.239067	0.00249282	0.0113156	0.0018511	0.0172599	1.14057	27.8439	4.89453	39.381	3.99211	7.12435	0.0147279	1.00191	1.16203	7.28439	3.86812	61.0402	16.459	73.8937	38.6056	33.391	3.40965	61.5433	32.0293	57.2381	8.00368	45.0638	169.179	8.37842	163.833	25.304	25.304	116.516	53.9064	53.9064	11.579	155.572	57.5819	82.3111	117.197	178.979	77.4232	151.307
161	0.0218057	8.227	0.106727	0.0195038	39.7292	0.209464	0.297165	0.00250272	0.0225543	0.00364911	0.0277633	0.970185	34.7678	3.73116	64.4629	3.52962	8.89503	0.00994018	1.46774	1.52075	14.2386	3.04068	80.6498	13.7186	101.396	61.5757	34.3574	3.32038	52.0649	34.2197	68.1626	9.6838	51.0154	222.198	13.9781	194.817	59.7617	59.7617	155.708	53.6066	53.6066	18.4029	132.379	46.0925	114.184	96.288	195.18	84.277	161.293
162	0.0346535	5.37657	0.137772	0.017872	47.6827	0.241991	0.385122	0.00361852	0.0258136	0.00416107	0.0286835	0.799881	43.8331	3.71622	80.9051	5.02917	12.4494	0.0141124	1.89908	1.76827	21.9079	2.83727	150.453	9.79661	113.004	64.1172	37.4879	3.14761	62.4508	35.1655	68.3266	12.6285	57.9474	295.325	15.4125	252.058	75.8436	75.8436	190.137	67.3922	67.3922	17.164	176.076	37.9654	117.978	95.5964	166.612	93.1438	145.844
163	0.0396427	2.61967	0.133234	0.0219537	63.9332	0.359229	0.390388	0.00197952	0.0337743	0.00541942	0.0317433	0.516418	41.2059	2.65238	119.488	3.02121	12.5313	0.00679609	2.10738	1.83534	21.4448	3.49193	197.807	29.8847	115.829	72.5998	31.7106	1.93604	57.3157	35.7538	79.9915	12.573	59.2642	377.77	16.4839	307.559	105.393	105.391	196.939	43.326	43.326	18.6979	119.178	38.8413	117.584	119.621	244.817	86.4092	134.865
164	0.0326043	6.96861	0.125565	0.0242383	35.3611	0.177744	0.348816	0.00221559	0.0218802	0.00354377	0.0267492	0.901414	38.8578	4.63299	56.242	4.65155	10.4093	0.0101312	1.65552	1.62854	10.4719	3.18787	185.374	17.0852	77.7211	50.3667	37.5157	3.35991	72.3466	33.9924	61.4877	11.4914	66.8275	270.662	13.037	237.375	65.8353	65.8353	167.771	46.5133	46.5133	19.5114	169.796	38.1373	106.444	108.747	211.022	91.001	122.194
165	0.0443884	8.0758	0.125119	0.0220342	40.6181	0.174323	0.482506	0.00451933	0.0367447	0.00585339	0.0405418	0.963087	39.6161	4.28314	66.1234	4.19552	14.4002	0.0146209	2.12008	1.86145	15.3239	2.97075	145.096	14.8647	110.477	51.1258	38.8128	3.61113	62.6037	34.3433	65.64	15.6582	61.3231	393.502	16.452	319.907	115.274	115.274	249.746	88.673	88.673	25.2268	152.874	39.421	116.812	100.068	206.402	89.9882	146.388
166	0.0151147	6.18745	0.105516	0.0224887	41.86	0.207455	0.24292	0.000718639	0.0130392	0.00212608	0.020041	0.856864	34.1246	4.10093	69.0199	4.23285	7.27435	0.00248851	0.871832	1.04667	6.81433	2.77436	90.7302	17.6965	87.7065	57.1537	33.4974	2.91706	66.0434	33.8184	70.6458	8.0861	54.0157	193.1	9.12363	180.941	31.7043	31.7043	93.3185	16.7471	16.7471	10.4218	151.339	41.568	90.2903	89.8783	231.773	82.6745	151.409
167	0.0405625	3.36515	0.124222	0.01958	54.4764	0.287279	0.4265	0.00363908	0.0343837	0.00551164	0.0389499	0.615247	39.713	3.75376	96.3086	4.11323	12.4732	0.0155655	2.13909	1.8551	15.8432	2.59915	127.214	13.6974	108.959	65.1222	32.7595	2.2931	74.7736	34.7591	75.8068	13.8004	59.5261	366.089	17.3741	309.09	105.353	105.353	227.104	77.1825	77.1825	30.9805	145.075	36.8113	118.312	86.7328	213.647	89.4588	150.728
168	0.0320683	6.84742	0.089182	0.0201599	39.1428	0.207266	0.343271	0.00156908	0.0251687	0.00405882	0.0304461	0.895693	29.4856	4.13247	63.5454	3.29785	10.3842	0.00393034	1.30449	1.36722	14.5939	3.02717	48.2368	11.6061	85.384	58.4669	30.3625	2.74291	64.1739	33.0658	71.4851	11.2017	53.1209	320.183	15.1275	278.754	76.5983	76.5983	154.826	35.19	35.19	20.0421	124.561	49.3826	100.489	84.3508	177.745	78.8225	162.964
169	0.0100356	10.0907	0.0767713	0.0241097	25.8985	0.161472	0.191639	0.00198314	0.00748095	0.00123223	0.0122003	1.04777	24.981	4.4898	39.0645	2.95295	5.74527	0.00958574	0.681641	0.855592	5.81563	3.8276	59.2669	18.1015	59.7096	49.4155	28.994	2.83017	60.8231	31.7777	58.6953	6.46954	48.1048	129.957	5.78781	127.502	15.8163	15.8163	93.4087	36.8825	36.8825	7.57328	119.095	57.1403	101.738	115.922	189.738	75.2988	139.965
170	0.0499301	4.05292	0.133577	0.0220035	47.2749	0.265154	0.466126	0.00512052	0.0228642	0.00373176	0.0409818	0.688203	40.3955	4.53683	80.4119	4.28606	14.2278	0.0306801	2.43176	2.07428	24.7267	2.56156	238.834	12.4205	91.0805	64.385	33.1016	2.61905	84.1474	34.2381	70.528	15.5083	64.8302	366.006	16.704	367.382	38.9461	38.9461	206.085	115.793	115.793	23.6185	149.669	28.8496	140.417	88.1003	204.812	94.6012	117.316
171	0.0557897	2.44952	0.215274	0.0230153	53.3469	0.362182	0.529335	0.00556416	0.0475652	0.00758779	0.0483758	0.491701	63.4658	3.31927	94.1914	3.79888	15.6569	0.0240384	4.30438	2.72557	45.369	3.63855	457.241	26.3026	85.4522	70.8396	38.8237	2.2516	73.8448	36.552	59.889	16.9446	61.6154	532.551	24.5467	433.377	157.289	157.289	309.818	105.566	105.566	33.5682	147.128	23.4273	119.671	126.303	229.327	94.3587	82.5152
172	0.0799335	4.30503	0.141765	0.0267919	43.4683	0.21021	0.607805	0.00494394	0.053333	0.00851453	0.0571963	0.70558	41.1193	3.96478	72.5807	4.11897	18.1597	0.0263837	5.45878	2.98595	44.8985	3.60884	330.948	29.6775	76.574	51.9121	37.699	2.69071	73.0626	34.7378	67.2405	19.4621	65.6696	507.067	23.6148	388.943	177.783	177.783	346.137	119.734	119.734	36.044	157.492	30.1365	98.6754	124.894	239.44	91.4847	95.427
173	0.0308381	7.4591	0.100182	0.0212184	42.4596	0.216753	0.323628	0.0021974	0.0248273	0.00401333	0.0276504	0.928186	32.1532	4.24843	70.0269	4.00128	9.68232	0.00934802	1.46807	1.47842	12.6777	3.35853	97.0344	13.1582	101.117	62.2699	31.4777	3.0406	64.1853	33.4022	72.5148	10.5323	57.416	255.59	12.102	211.295	74.4846	74.4845	177.602	56.0447	56.0447	18.088	151.168	48.2274	111.926	108.986	177.439	87.0198	156.203
174	0.0898703	8.34082	0.127312	0.0233995	37.5761	0.215455	0.657036	0.0077929	0.0631846	0.00986034	0.0610902	0.972093	39.8264	4.60614	60.2538	4.53593	17.6936	0.0353467	6.02015	3.09321	51.7379	3.61681	169.045	15.248	96.7219	63.3852	35.5906	3.67276	67.4815	34.1238	62.8655	20.8515	56.3102	517.37	27.9002	371.013	207.759	207.765	391.203	150.119	150.119	33.4991	171.068	43.7166	112.235	122.781	181.887	91.1034	134.966
175	0.0100274	12.6521	0.0906702	0.0253919	34.8971	0.177485	0.181086	0.00116515	0.00826372	0.00136012	0.0144403	1.14015	29.8397	5.60328	54.9971	4.88987	5.40744	0.00418373	0.616149	0.785095	5.23619	3.72246	55.1405	10.9004	100.941	56.5176	30.323	3.65316	71.9383	31.8054	66.6629	6.079	52.9177	133.174	6.46773	135.211	14.3578	14.3578	83.417	21.0148	21.0148	9.92721	183.36	57.289	77.1357	107.516	141.635	81.8229	169.239
176	0.00985485	8.03997	0.0748526	0.0220965	28.3006	0.166545	0.180669	0.00193869	0.00627777	0.00104501	0.0141024	0.953284	24.7974	4.31722	43.2862	3.45488	5.41232	0.00598894	0.42573	0.562901	5.48526	4.24122	38.3027	14.7016	64.002	48.6052	28.7786	2.54333	63.8071	31.9124	62.2138	6.12368	45.3002	139.735	8.40647	151.025	5.2201	5.2201	78.1624	33.6264	33.6264	8.10382	139.702	64.9417	76.0514	111.866	152.225	70.457	149.93
177	0.0357895	5.71585	0.0910677	0.0235288	34.0618	0.249381	0.388449	0.00327879	0.0264643	0.00424009	0.0265105	0.819559	29.222	4.19606	54.0379	3.48111	11.4005	0.0125782	1.99012	1.81778	17.5446	3.62678	88.4746	19.3973	62.0347	66.9489	27.9763	2.49667	70.0758	32.9584	66.525	12.7239	52.5911	337.29	13.8736	279.676	88.5909	88.5909	189.522	61.7293	61.7293	17.1031	136.23	51.4355	102.029	117.308	204.457	81.0285	134.35
178	0.0321186	4.2675	0.121204	0.0200588	44.0057	0.236884	0.361209	0.00179389	0.0335554	0.00542103	0.0363627	0.707198	39.4579	3.77041	73.6492	3.55823	10.9624	0.00567587	1.34794	1.39807	10.4865	2.80024	92.7487	14.7336	79.4725	58.516	35.4049	2.62619	69.3122	34.7204	68.7694	11.5718	59.7552	326.633	17.9806	276.835	88.4914	88.4914	176.966	39.4153	39.4153	20.7127	130.544	41.9656	116.498	90.6009	212.688	85.2468	146.009
179	0.0206797	4.87885	0.0934784	0.0266059	37.5912	0.193158	0.275152	0.00351894	0.0141973	0.00231939	0.0226792	0.753835	29.3446	3.64616	60.8797	2.44683	8.24634	0.0156266	0.992829	1.14302	8.75413	3.92714	119.594	32.1882	63.5173	49.5947	31.7471	2.27019	63.9773	33.5079	70.2346	9.16989	52.8909	217.402	10.5726	213.226	26.4653	26.4653	133.303	64.5426	64.5426	11.7162	101.033	49.8314	116.779	131.663	231.773	78.132	127.871
180	0.00893583	6.08526	0.0657752	0.0199399	32.5234	0.153782	0.182727	0.00139269	0.00569776	0.000937707	0.00984222	0.844771	21.6481	3.75465	51.2227	2.54012	5.40013	0.0111717	0.774212	0.940882	7.00578	3.62432	39.94	14.5848	56.7618	42.1323	27.4095	1.94066	60.3749	31.7177	70.1177	6.21258	54.4781	115.165	5.797	118.933	9.25431	9.2543	87.6293	30.5371	30.5371	7.22458	102.787	57.5029	103.11	96.9466	177.061	71.4713	142.357
181	0.0215583	11.2758	0.0898359	0.0225229	29.5597	0.198146	0.276408	0.00342554	0.0133196	0.00218665	0.0221949	1.09782	29.3645	4.85616	45.3242	4.1687	8.26871	0.0148902	0.922777	1.07626	8.91744	3.00193	63.5035	10.7328	79.6518	61.9292	29.8066	3.41404	63.6166	32.3729	60.8092	9.2396	47.9853	201.404	9.40696	199.698	24.9275	24.9275	131.243	67.5498	67.5498	13.8139	152.435	47.5927	96.7636	89.9778	170.075	84.0224	154.572
182	0.00742807	13.0955	0.0749569	0.0234663	25.5553	0.103391	0.14593	0.000902897	0.00447214	0.000746548	0.0107806	1.15358	24.5384	4.90753	38.2279	3.23434	4.35142	0.00636481	0.449945	0.590749	4.08706	3.85514	51.332	12.6015	74.7199	33.2014	31.7023	3.11298	60.9325	31.2399	58.2505	4.96758	46.2955	107.873	4.89728	116.556	2.47939	2.47939	63.9191	20.6835	20.6835	6.2653	129.335	59.0955	102.442	110.072	152.075	78.6285	154.811
183	0.0293947	6.53696	0.139366	0.0200613	51.7481	0.205822	0.359256	0.00374994	0.0209132	0.0034155	0.0300532	0.879023	43.3166	4.05772	89.4276	5.47836	10.7151	0.0228704	2.07073	1.88733	15.6015	2.74889	197.44	12.0583	146.454	57.4877	39.0347	3.45149	63.8753	34.8758	71.2698	11.8811	52.9406	272.612	16.2212	260.833	45.6889	45.6889	175.887	91.3605	91.3605	17.6885	187.406	33.3676	108.299	93.9467	193.674	93.6892	142.756
184	0.0100376	7.59022	0.0879695	0.0203004	34.7586	0.216412	0.21342	0.000715331	0.0133331	0.0021626	0.0164187	0.931452	28.7739	3.91457	55.0576	2.87515	6.42121	0.00238998	0.790918	0.950211	7.53682	3.97469	61.3209	13.9895	79.1593	62.2863	29.6694	2.7812	57.9632	33.1476	67.4326	7.05255	55.9023	183.463	6.99148	161.1	38.0575	38.0575	101.868	14.323	14.323	8.70311	117.179	59.0444	119.651	119.494	158.168	79.9985	154.901
185	0.0343086	10.0757	0.117099	0.0232067	29.5746	0.179258	0.378503	0.00297005	0.0269852	0.00436131	0.0290242	1.05022	37.0539	4.31466	45.4014	4.22811	11.1207	0.0150946	2.41887	2.02689	31.8658	3.34493	136.801	17.4888	76.3074	54.8823	36.8329	3.78553	57.6968	34.0228	56.2855	12.365	49.3916	295.685	16.9601	252.089	77.0282	77.028	178.121	69.2992	69.2992	16.4718	158.35	43.8227	105.469	112.345	206.66	87.934	132.569
186	0.0137428	7.20258	0.104076	0.0252248	34.7795	0.147227	0.23041	0.00119663	0.0132258	0.00215159	0.0149505	0.909746	33.6349	4.64668	55.1025	3.92986	6.87955	0.00382739	0.716271	0.873011	8.49481	4.01789	90.5588	19.4126	78.8775	41.9718	36.3071	3.10038	72.0472	33.286	64.1872	7.6461	56.5645	164.861	7.46219	143.02	39.6702	39.6702	119.239	30.862	30.862	10.3666	154.66	55.3463	92.1758	130.261	188.242	81.3738	146.244
187	0.0362516	11.8487	0.1241	0.0253131	34.2699	0.164254	0.383362	0.00486315	0.020495	0.00335019	0.0313526	1.12072	39.7415	5.33383	53.685	6.32253	11.4028	0.0242268	1.87693	1.78132	14.587	2.5737	124.105	13.219	110.163	51.9112	37.8642	4.27154	69.3571	33.5801	59.611	12.7262	51.9797	304.147	14.3943	292.963	41.8658	41.8659	182.768	100.523	100.523	16.2875	206.701	36.7907	79.69	85.6891	210.976	89.5294	152.056
188	0.00880126	12.9171	0.0745644	0.0237822	31.677	0.15834	0.177404	0.00164731	0.00571733	0.000948648	0.0119903	1.14771	24.75	4.91876	49.0892	3.00609	5.31851	0.00808619	0.551012	0.70737	4.71413	3.88377	36.0261	13.2829	88.9172	50.6153	28.4366	3.12094	61.4733	31.2833	66.4551	6.02673	43.0312	122.324	5.24761	129.358	5.77156	5.77161	74.7914	30.938	30.938	7.55831	121.372	61.2804	86.7234	98.7483	156.51	71.0985	169.108
189	0.0223136	4.26148	0.107709	0.0174823	58.6912	0.20706	0.271381	0.00203938	0.0154355	0.00251466	0.0217627	0.702835	34.3905	3.34554	106.144	3.05178	8.20004	0.00675158	1.07457	1.1998	11.5495	3.39869	112.218	12.2864	121.79	51.0236	34.8825	2.36948	61.1087	34.5082	82.5907	9.00225	59.4466	198.118	9.34907	175.909	42.7275	42.7275	135.248	41.3108	41.3108	11.1694	119.523	47.2357	155.574	111.959	168.391	89.1968	159.606
190	0.0495083	4.34416	0.133165	0.0208406	68.1367	0.266213	0.4602	0.00344374	0.0402282	0.00644378	0.0396559	0.713991	42.162	3.99888	129.649	3.82413	13.625	0.0136727	2.51553	2.0508	23.322	2.85036	154.497	14.5472	165.841	66.0528	34.7396	2.76185	73.1602	34.8123	81.1119	14.7869	62.3955	372.441	22.7904	295.958	121.538	121.537	250.82	82.7431	82.7431	22.2635	139.651	37.4097	130.857	96.367	209.272	90.7122	158.191
191	0.0291951	5.81717	0.0895212	0.0203541	33.3801	0.181699	0.354311	0.0024987	0.0222407	0.00357784	0.0231712	0.829231	28.6131	3.74186	52.7264	3.52671	10.8124	0.0119568	2.08203	1.85565	12.9126	3.21507	91.9548	15.735	62.6084	49.2257	31.735	2.45299	61.1039	33.288	66.1524	11.6706	45.3731	284.682	10.9711	237.895	73.0434	73.0435	159.104	51.6695	51.6695	15.2853	134.083	46.8483	113.562	104.008	201.847	84.3564	133.95
192	0.00641551	8.11239	0.07042	0.0267709	32.6007	0.195724	0.152765	0.000997648	0.0043303	0.00072472	0.0108745	0.956835	22.9004	5.26999	51.1523	3.25659	4.59678	0.00642118	0.535374	0.692674	4.4265	4.25719	54.9798	17.4432	67.8658	57.1633	24.6588	2.46623	78.6831	30.4121	69.1571	5.21001	52.7157	103.891	5.7396	114.565	1.38911	1.38911	70.6214	21.325	21.325	6.32386	132.703	62.52	91.2378	126.542	168.414	74.5314	148.401
193	0.0203182	3.95333	0.136238	0.0179446	55.3205	0.267759	0.280051	0.00127353	0.0226231	0.00364115	0.0289403	0.679805	43.9045	3.67511	98.144	5.53671	8.2813	0.0043228	1.29733	1.40667	9.41779	2.33683	124.049	10.361	116.66	64.5387	36.0269	2.67639	69.1935	35.201	73.1889	9.08866	61.7684	280.076	13.2978	240.377	67.0761	67.0763	149.867	29.4994	29.4995	14.0787	180.548	34.1651	99.4149	77.6662	194.198	91.409	154.405
194	0.0172119	11.114	0.0781994	0.023416	30.3508	0.122619	0.273807	0.00164651	0.0168524	0.00273326	0.0198666	1.08589	25.7372	4.57615	46.8374	3.11837	8.17487	0.00973861	1.18282	1.30708	9.6185	3.95845	47.4845	15.5692	75.4154	38.2389	31.9292	3.0172	59.8705	31.8698	64.219	9.04415	45.1884	218.473	9.10625	189.11	51.809	51.809	127.002	39.1075	39.1075	13.3396	125.888	60.3978	92.3834	112.44	169.742	73.7279	156.494
195	0.0911832	3.03551	0.177042	0.0179808	53.0701	0.290376	0.692523	0.00860662	0.0337414	0.00542026	0.04397	0.573138	48.5512	3.40468	93.5194	4.97681	20.0598	0.0894104	6.52726	3.09161	58.7879	3.06339	537.112	12.9753	86.6744	62.9528	37.2971	2.36525	70.4882	35.7337	68.7901	22.9401	69.0193	557.363	24.767	500.61	107.298	107.299	323.961	174.432	174.432	25.7772	177.971	17.8067	135.756	106.492	188.336	97.4669	74.8979
196	0.0203279	9.84572	0.109651	0.0258633	40.8855	0.174458	0.286766	0.00287257	0.0237185	0.00383686	0.0270872	1.03967	35.7057	5.1036	66.481	3.83683	8.57316	0.00967598	1.36077	1.40896	8.25661	3.54055	83.5155	16.7372	124.469	53.1598	35.067	3.71226	71.0408	33.2193	68.4266	9.28879	50.1367	246.597	13.9894	211.024	63.5148	63.5148	160.103	55.7742	55.7742	13.9518	147.522	51.3056	98.0872	113.246	194.267	82.2197	169.454
197	0.0161259	7.64086	0.101262	0.0217409	43.2863	0.176118	0.24833	0.00254092	0.0114239	0.00187692	0.016563	0.940721	32.5416	4.07178	71.58	4.24491	7.4215	0.0126408	1.05246	1.22109	8.32295	2.93823	96.2345	16.1073	111.518	51.0305	34.4525	3.09606	60.2636	33.6173	72.887	8.32203	54.0459	180.818	8.91445	177.19	22.4346	22.4346	123.956	56.6563	56.6563	9.89217	153.983	43.1838	96.5114	95.6374	215.798	84.6718	160.766
198	0.0302893	13.1976	0.098341	0.0252372	33.062	0.190567	0.322773	0.00447325	0.0187281	0.00304556	0.0244951	1.16644	32.051	5.76175	51.5467	5.6842	9.62096	0.0155083	1.17284	1.25483	11.1915	2.36673	73.6497	9.03613	98.6327	61.2974	30.8355	3.93679	72.4511	32.0978	63.158	10.6845	46.4362	224.429	11.4955	202.897	48.9774	48.9774	171.274	84.9407	84.9407	15.9494	185.167	38.4922	82.6812	72.9705	177.148	87.6549	162.172
199	0.0279016	8.75849	0.102384	0.0235629	45.0017	0.164414	0.302804	0.00274092	0.0203222	0.00329257	0.0254615	0.991326	33.5572	4.66456	74.907	2.97358	9.05606	0.00685491	1.1757	1.27676	11.6567	3.71227	68.3397	15.1094	130.715	48.9488	35.0135	3.37411	67.2283	33.2593	73.48	9.94565	53.6583	226.164	9.99376	199.383	53.7536	53.7536	155.423	57.161	57.161	16.9786	119.072	55.117	118.339	114.545	176.984	80.6034	176.569
200	0.0633795	4.94562	0.132204	0.0186133	48.9099	0.311146	0.525952	0.00529597	0.0404528	0.00650354	0.043006	0.767838	42.6506	3.90008	83.7077	4.16804	15.2247	0.0128367	2.52644	2.09422	25.2439	2.57966	118.328	9.92573	106.265	80.3519	32.7495	2.98476	67.9533	34.9294	70.0243	17.0404	63.4185	433.407	18.8732	363.98	113.752	113.752	263.288	104.967	104.967	25.4512	146.425	37.5697	129.442	85.3179	179.001	91.3335	152.19
201	0.00636773	7.81791	0.0904855	0.0207167	29.1424	0.191166	0.144037	0.000376402	0.00950469	0.00154607	0.0125016	0.94705	29.5316	4.21717	44.9253	3.78161	4.32635	0.00178901	0.474073	0.633386	4.51592	3.4116	65.963	12.2013	57.8651	55.5489	31.1797	2.91001	62.4564	32.9942	60.4234	4.75163	52.187	113.218	6.14748	97.0667	29.997	29.997	86.9602	8.93427	8.93427	7.698	144.475	52.2174	102.589	103.641	167.095	82.9679	136.386
202	0.0137762	5.28683	0.0869503	0.0204267	39.0584	0.194359	0.228871	0.00318676	0.0126946	0.00208898	0.0225174	0.787555	28.2904	3.65029	63.6373	3.59522	6.72861	0.0131829	0.801863	0.961452	8.16774	3.71269	67.2516	16.7704	71.5447	51.1493	30.8858	2.30202	61.9415	33.3216	72.416	7.6085	54.3777	179.559	9.24549	182.791	20.9594	20.9594	127.458	59.7868	59.7868	14.9457	140.838	55.0555	94.199	114.736	187.273	78.7881	147.763
203	0.104886	0.89659	0.282038	0.0284159	75.5262	0.633723	0.66371	0.00278997	0.0544064	0.00859309	0.0543788	0.211533	74.7328	2.53847	152.611	3.23461	19.2638	0.0202594	8.95717	3.34704	82.318	3.89904	971.124	47.0315	91.4436	64.9603	31.5447	1.01191	73.7799	37.3041	62.394	21.341	61.4944	502.609	24.7021	383.511	175.374	175.375	269.946	53.0938	53.0938	31.5748	129.645	8.0353	100.82	135.713	255.303	95.3217	52.3376
204	0.0448671	1.48308	0.16292	0.01863	72.4656	0.420489	0.44544	0.00336713	0.030169	0.0048406	0.0318759	0.332523	48.3867	2.54209	143.267	3.76238	13.422	0.0137594	2.80558	2.19687	19.3897	3.80472	330.316	22.6419	100.809	62.1205	32.2385	1.35876	66.2238	36.3117	78.3821	14.5785	62.1572	344.211	12.6491	268.131	105.789	105.79	218.348	67.8736	67.8736	17.0605	147.286	31.8878	125.756	131.607	210.45	93.2857	104.261
205	0.0298675	5.10153	0.117832	0.0171071	49.9408	0.251027	0.362423	0.00235704	0.0184325	0.00299964	0.0307055	0.781466	37.0248	3.31359	85.7008	5.35346	10.8468	0.0111395	1.80598	1.71945	16.5001	2.40988	149.2	11.6508	123.792	65.6284	33.9413	2.76822	55.5038	34.8352	74.7156	12.0645	58.4306	272.951	15.4519	266.345	41.3058	41.3058	130.44	42.1805	42.1805	19.2479	177.236	33.1611	104.053	81.2515	204.247	92.0258	149.65
206	0.0056247	9.97573	0.0867977	0.0214629	23.0247	0.121725	0.135453	0.000480425	0.0060923	0.00100018	0.00846586	1.04715	28.4919	4.42486	34.1141	3.8921	4.03788	0.00267185	0.511368	0.671826	4.19275	3.19711	56.028	12.1201	55.8341	37.2997	34.5792	3.14617	59.7706	32.6044	52.3368	4.55407	42.983	95.3382	3.62582	90.2544	14.0067	14.0067	65.3511	12.7958	12.7958	5.29711	145.909	50.68	92.1992	93.3631	175.36	80.6208	136.981
207	0.032179	12.4165	0.0985003	0.0242145	33.5981	0.183188	0.360679	0.00314708	0.0154319	0.0025173	0.0238791	1.13176	31.9008	4.73853	52.5682	4.00339	10.775	0.016612	1.43813	1.47108	11.8209	3.82865	82.7062	16.041	97.8133	58.1192	32.5673	3.72619	59.6363	32.9329	63.866	12.0936	46.3378	257.292	12.2934	255.143	31.1709	31.1708	135.342	70.0894	70.0894	16.7282	155.621	54.643	95.8603	122.117	178.102	82.647	158.982
208	0.0204917	8.99699	0.112594	0.0241643	39.8203	0.203196	0.290816	0.00330184	0.0139187	0.00228613	0.0257803	1.00693	36.1622	4.90685	64.5364	4.29689	8.69911	0.0181727	1.11587	1.23643	9.9657	2.96953	107.943	14.3451	108.995	60.8756	33.8032	3.61144	70.0902	33.4382	67.2424	9.72117	49.3046	252.88	11.4549	258.214	22.479	22.479	134.301	72.3567	72.3567	16.358	156.009	42.6523	105.143	97.6677	202.813	87.3363	156.273
209	0.058413	0.84191	0.19086	0.0197971	82.1418	0.833783	0.528463	0.00732842	0.0367853	0.00593532	0.0510563	0.20246	56.9183	2.77226	172.723	3.58693	16.0976	0.0521383	4.35456	2.71124	37.7232	3.3507	376.654	23.3984	105.719	81.7805	22.6728	0.889751	79.982	36.588	75.5709	17.2359	66.2163	419.894	25.3562	386.184	86.8672	86.8672	298.481	163.136	163.136	27.8012	137.405	26.1906	131.552	116.139	232.125	93.8937	98.5342
210	0.0192318	8.89408	0.0911233	0.0259871	34.4381	0.172417	0.274429	0.00265832	0.0132884	0.00216983	0.0195799	1.00232	29.6992	4.90206	54.481	3.26987	8.21078	0.0138045	1.08496	1.21181	11.6049	2.96263	68.2223	18.9264	76.9288	51.5994	31.4536	3.14727	70.3044	32.3957	66.4594	9.17194	52.478	212.978	10.6788	203.652	30.8151	30.8151	138.222	62.7306	62.7306	10.8102	122.962	45.8332	97.3414	92.3608	230.072	77.1031	151.344
211	0.0169162	4.8207	0.117647	0.025536	45.26	0.286859	0.254026	0.000972098	0.0171692	0.0027989	0.0197067	0.747795	37.1221	3.97152	76.1985	2.50458	7.76551	0.00643156	1.18818	1.3063	8.87123	4.12407	142.095	26.4887	84.8031	73.0436	31.1238	2.68384	70.5351	34.306	71.3636	8.34852	55.9722	201.084	9.09155	179.489	44.4095	44.4094	110.325	19.1607	19.1607	13.7227	104.21	49.899	136.534	139.229	209.661	83.6564	136.048
212	0.0235369	11.4106	0.0905776	0.022385	28.2177	0.12674	0.303621	0.00321197	0.0150314	0.00246806	0.0281608	1.10246	29.3671	4.92753	42.9871	4.97707	9.02548	0.0186406	1.28756	1.37271	14.8773	3.02733	74.6304	9.72344	73.2467	39.8042	34.1664	3.4349	64.436	32.3087	59.1215	10.1316	49.0912	287.34	12.6491	289.902	25.2117	25.2117	131.929	67.4421	67.4421	15.1244	177.458	46.907	91.8913	93.7032	157.741	87.0944	146.915
213	0.0380272	10.5796	0.100818	0.0241698	31.05	0.202877	0.379623	0.00496766	0.0181119	0.00295174	0.0257739	1.06529	32.399	4.4597	48.0716	4.15305	11.3446	0.0209277	1.57362	1.53096	12.365	4.07514	95.8113	18.5321	79.0108	62.4865	32.1254	3.52437	59.2232	33.2554	60.7712	12.6681	49.5801	243.527	14.2179	227.085	46.6231	46.623	187.26	103.15	103.15	15.9639	162.647	55.4239	91.7831	132.8	181.629	82.8416	144.873
214	0.0425373	2.51994	0.166646	0.0189395	60.4199	0.305197	0.39398	0.00378012	0.0321617	0.0051235	0.0353656	0.506248	52.0853	3.2473	110.909	4.41186	11.9678	0.00972466	1.90324	1.7307	16.0014	2.90846	223.286	16.8301	99.7499	61.0035	38.1868	2.15305	71.4111	36.0532	70.326	12.745	65.5128	316.43	14.675	251.857	100.199	100.199	226.965	74.6736	74.6736	20.9497	158.718	32.7516	117.69	99.8635	221.328	92.5216	123.81
215	0.0143751	13.7742	0.0997107	0.0225592	33.6722	0.140183	0.221262	0.00180893	0.0153949	0.00249798	0.0198437	1.17978	33.1108	4.74591	52.6939	4.13485	6.59973	0.0057567	0.792511	0.956261	8.22791	3.0761	47.5557	11.8522	98.8971	45.4184	36.2936	3.98534	56.7549	33.122	63.1567	7.26367	47.1651	188.848	8.19257	163.684	45.9787	45.9787	120.234	33.7679	33.7679	12.6222	152.29	50.0637	80.4093	85.4578	177.997	78.2656	170.75
216	0.0217736	7.53246	0.0974109	0.0253136	32.158	0.165234	0.290867	0.00311089	0.0115082	0.00189674	0.0202681	0.926902	29.7605	4.52811	50.3247	4.49662	8.68025	0.0178727	1.2046	1.31998	9.81526	4.20625	160.815	20.7404	67.626	47.5323	32.467	2.88798	69.0263	32.747	63.8922	9.79477	56.597	205.34	10.5663	208.447	18.9362	18.9362	127.041	60.8087	60.8087	11.4769	175.127	49.2746	95.7732	142.595	186.297	87.9649	121.431
217	0.0142035	5.46955	0.120528	0.0212216	48.2987	0.200319	0.237009	0.00158326	0.015343	0.00250346	0.0191105	0.807002	39.4651	4.07489	82.2746	3.27236	7.40044	0.00696202	0.949326	1.09564	8.6008	2.80744	82.1817	14.7861	111.485	53.4256	37.2407	3.01048	68.7023	34.4859	71.8087	7.81222	54.4635	194.4	9.52039	184.366	32.6574	32.6575	117.649	39.306	39.3061	13.1032	121.352	42.9918	119.286	89.3564	212.746	83.6084	165.122
218	0.0442467	5.41794	0.100485	0.0216662	33.9304	0.216344	0.469324	0.00364242	0.0390533	0.00628086	0.0413847	0.800611	32.4202	4.55183	53.6894	4.63079	13.8908	0.0170073	2.95878	2.24369	20.9248	3.20805	89.8227	11.441	67.0025	57.4093	31.2469	2.6559	77.3369	33.1789	64.1818	15.1359	58.208	422.14	21.4508	358.945	109.938	109.937	239.246	84.6688	84.6688	25.292	169.411	47.403	100.313	102.812	168.557	87.5583	138.079
219	0.0329399	3.79924	0.116342	0.0186889	45.7944	0.188576	0.323108	0.0031168	0.0166258	0.00270766	0.0273487	0.66115	36.4566	3.60372	77.4009	5.07178	9.57103	0.0166471	1.38372	1.44243	10.926	2.79747	151.732	12.8798	81.9631	44.8426	37.0051	2.33074	68.9649	34.5306	72.2881	10.7588	59.6835	253.968	11.9778	246.744	35.7157	35.7157	152.038	66.5674	66.5674	16.5138	176.661	37.1913	105.627	94.4266	198.749	91.4674	132.177
220	0.0130665	6.79409	0.0879974	0.021516	32.4623	0.189767	0.232567	0.00238541	0.0115668	0.00189926	0.0191414	0.890165	28.908	4.46638	50.9485	3.325	6.9839	0.00960628	0.752464	0.929328	7.00348	3.40969	55.8165	11.8647	64.7939	53.3931	30.4663	2.70841	70.2983	32.6452	64.8504	7.77048	47.9506	176.342	8.59759	176.452	22.6969	22.6969	116.845	55.0653	55.0653	14.2087	129.062	53.3565	107.122	99.3265	164.117	80.8594	145.56
221	0.0207401	18.5074	0.115632	0.0288274	35.4472	0.11215	0.274395	0.00376448	0.0141718	0.00231914	0.0199267	1.3263	37.5293	6.53063	55.5156	5.02742	8.15265	0.0182353	1.4073	1.48174	12.0367	2.3519	93.5488	10.7956	150.692	38.3184	38.6794	4.98275	72.1883	32.4192	61.9306	9.14442	46.8463	213.905	7.8413	201.137	33.7753	33.7753	141.849	68.8147	68.8147	13.1663	167.041	36.588	96.5821	75.7946	198.208	88.5337	173.73
222	0.0132955	11.1912	0.0988213	0.0215344	25.7624	0.210425	0.242178	0.00214947	0.0184404	0.00300139	0.0241023	1.09352	32.604	4.44702	38.6858	4.87982	7.24388	0.00651193	1.07706	1.21979	8.91876	3.19606	56.4822	12.0913	68.3158	65.6121	31.8429	3.63267	57.245	33.2984	53.9687	7.89939	47.6361	209.613	11.4023	191.386	44.9654	44.9654	124.162	39.5931	39.5931	15.3357	176.876	50.6216	75.1777	93.5201	175.144	80.7803	148.334
223	0.0530749	5.80001	0.145563	0.0209853	38.926	0.22269	0.503319	0.00749795	0.0263749	0.00429064	0.0402278	0.830198	45.5701	4.24259	63.2309	4.58349	14.9158	0.026146	2.00428	1.82538	23.2556	2.87777	191.754	12.6325	78.7645	60.2713	38.7042	3.35156	70.2255	34.9432	60.6909	16.6826	57.4055	379.17	18.6635	364.739	56.4714	56.4714	248.826	150.619	150.619	23.3762	163.49	35.003	124.651	98.2385	193.282	93.2514	121.377
224	0.0154452	8.6381	0.0989008	0.0219247	32.4	0.168651	0.230384	0.00177671	0.015693	0.00254186	0.0212308	0.990485	32.4979	4.35455	50.53	3.90643	6.88827	0.00599429	0.833606	0.985839	5.97937	2.96305	62.3781	13.9257	82.6218	50.1806	34.4758	3.2767	62.1196	33.3624	62.2541	7.5717	50.4625	205.416	9.90739	184.778	43.4571	43.4571	122.578	35.7988	35.7988	12.9116	143.669	46.8943	91.629	89.4874	200.013	80.3373	156.826
225	0.0668789	5.81318	0.133032	0.0200588	41.3179	0.195395	0.538137	0.00785004	0.0319447	0.00512198	0.0350587	0.829003	40.1445	3.86502	67.8556	4.90491	15.288	0.051269	4.70436	2.86441	58.0365	3.20747	241.675	13.8505	90.6472	52.8995	38.3365	3.11376	63.4589	34.7168	66.0206	17.7122	55.2703	392.222	17.264	329.826	100.844	100.844	302.946	165.039	165.039	21.1836	177.787	34.2811	118.61	110.296	189.172	94.1352	116.581
226	0.0145656	7.15691	0.112423	0.020348	34.5255	0.223488	0.222475	0.00181234	0.0157103	0.00255987	0.0197896	0.915945	36.553	4.08341	54.4944	4.27897	6.67094	0.00477449	0.905543	1.06855	7.79804	2.62992	88.0662	12.5322	86.4207	63.746	34.0543	3.26113	62.0253	34.1475	61.9912	7.2964	52.7907	180.258	10.241	162.852	41.4539	41.4539	120.777	33.2999	33.2999	13.8068	150.556	40.4525	103.231	84.2427	202.888	86.4059	151.462
227	0.0696663	1.09539	0.190965	0.0211799	83.3628	0.481527	0.484785	0.00360263	0.0431041	0.00685311	0.0433064	0.259738	58.5998	2.67102	176.375	3.26523	14.6443	0.0175	3.07277	2.29465	26.1221	3.1062	303.904	27.7849	114.724	58.6365	32.932	1.15325	73.9586	36.7191	74.7331	15.547	67.0637	444.771	23.0087	363.861	131.24	131.24	261.864	78.9904	78.9904	27.322	124.257	28.4813	125.238	107.418	255.737	91.307	112.625
228	0.0220301	3.69054	0.092881	0.0185226	47.832	0.208318	0.302094	0.00333653	0.014877	0.00243384	0.0227851	0.64492	29.7331	3.35817	81.8736	3.70105	9.04651	0.0191442	1.18223	1.29427	11.5208	3.56514	93.3632	14.7578	79.6655	48.7596	31.5831	1.94775	65.0115	33.8526	79.1012	10.0833	54.2249	224.014	9.60398	214.976	32.718	32.718	146.656	69.5232	69.5232	14.0757	143.192	50.735	112.607	115.359	180.738	85.3112	145.958
229	0.0238849	5.58695	0.135909	0.0170827	50.235	0.180202	0.331578	0.00122122	0.0225645	0.00366678	0.0242772	0.81711	43.8393	3.38692	86.3371	4.48714	9.68955	0.0049982	1.45658	1.50227	12.2049	2.56963	121.935	10.9057	125.018	48.4302	42.5047	3.20283	54.7921	35.4041	70.0048	10.8748	55.6637	255.846	12.4153	221.703	61.96	61.96	133.139	25.0089	25.0089	15.4017	155.759	37.0904	118.018	85.2873	190.119	90.9017	157.756
230	0.0236282	6.7077	0.0816766	0.0230368	39.1796	0.197275	0.291038	0.00251035	0.0206268	0.00331952	0.0222943	0.88374	26.4066	4.57395	63.6668	3.90386	8.7521	0.0134015	1.88585	1.76956	14.8975	3.622	70.5953	14.6458	82.6948	55.2762	28.0818	2.5089	72.4881	32.025	73.8547	9.52895	51.2652	215.131	9.98886	176.293	62.7236	62.7236	155.541	51.114	51.114	13.8969	150.496	53.8844	95.2321	112.304	177.585	81.5417	154.394
231	0.0484088	2.42552	0.136848	0.0245197	58.3815	0.357776	0.455538	0.00593866	0.0241605	0.00391344	0.0380397	0.488126	39.5982	3.75496	106.209	3.75638	13.8775	0.034389	2.42754	2.08645	21.1044	3.65989	323.672	25.9805	86.0869	69.648	29.4426	1.81646	82.7997	34.7466	78.3909	15.1053	68.2533	385.899	18.0891	360.899	64.0596	64.0596	235.821	119.743	119.743	20.9708	145.88	31.1732	115.998	126.598	227.493	92.2701	100.38
232	0.019328	11.553	0.103608	0.0247821	34.3056	0.157926	0.252836	0.00103282	0.0191438	0.00310703	0.0204653	1.10418	33.8481	5.00908	53.9758	3.79062	7.55385	0.00345657	1.09695	1.23638	7.31288	3.5439	74.0377	14.9284	93.1002	49.5737	35.1267	3.80484	65.5797	33.0181	63.4187	8.2484	53.3147	216.045	9.10487	178.379	58.737	58.737	124.845	20.901	20.901	11.9655	146.009	52.5745	99.1712	110.893	182.793	81.9927	159.272
233	0.0192601	7.44836	0.108211	0.0222629	46.5975	0.20385	0.266141	0.00169499	0.0173265	0.00283111	0.0198485	0.931505	34.8241	4.49305	78.3967	3.60604	7.97455	0.00664426	0.999237	1.12877	7.88604	2.7502	100.667	13.4748	123.785	58.7015	33.5651	3.23852	68.1543	33.5864	73.858	8.76415	59.822	204.801	9.53537	179.364	44.4224	44.4224	135.051	38.9388	38.9388	9.45039	131.447	40.7811	123.626	89.7207	205.541	87.1918	163.784
234	0.0124975	3.99015	0.097297	0.0186259	50.3474	0.192413	0.230881	0.000927445	0.0175812	0.00285355	0.0193228	0.676379	30.9438	3.3908	87.0632	4.05994	6.91203	0.00482165	1.06213	1.21159	8.62635	3.44705	106.774	14.7103	97.9482	46.3768	33.3459	2.1104	63.7091	34.0052	79.932	7.53269	56.1154	185.959	8.86748	149.444	55.9439	55.9439	124.596	20.133	20.133	10.5617	153.982	48.0617	109.116	113.234	185.346	86.9555	151.934
235	0.0370485	6.73079	0.145068	0.0205779	49.0288	0.188812	0.403782	0.00409616	0.0291773	0.00470947	0.0403656	0.889684	44.8889	4.12647	83.4884	4.75418	11.9577	0.0145979	2.563	2.09354	27.7824	2.79157	214.367	12.7024	137.472	53.1111	40.9927	3.56041	64.4435	34.9653	68.4296	13.1722	56.9889	361.622	17.1292	325.736	80.1346	80.1346	204.085	81.7203	81.7203	27.1197	167.273	32.5638	123.428	95.6872	197.511	93.8983	136.651
236	0.0177169	8.55426	0.093669	0.0238111	34.0816	0.20258	0.274784	0.00158644	0.0148311	0.00239635	0.0222169	0.983924	30.2024	4.18431	53.8417	3.51409	8.23416	0.00788163	0.987276	1.15526	7.79788	3.36985	84.5595	20.2096	74.5009	59.9938	31.0504	3.07307	59.5685	33.1421	65.7435	9.13826	53.7388	213.517	10.6944	197.792	39.0473	39.0473	120.956	36.0775	36.0775	12.6277	135.135	48.9082	97.1369	108.557	218.865	79.7062	145.016
237	0.0193072	5.51565	0.0992467	0.0196802	35.266	0.154323	0.281604	0.00268881	0.0185668	0.0030399	0.0213235	0.808567	32.3797	3.63862	56.2843	4.20231	8.4042	0.00742088	1.05857	1.2025	9.59316	3.09094	72.848	15.0215	65.5587	41.2779	36.5403	2.62633	60.3942	33.982	65.6683	9.26338	53.8443	200.521	11.0603	183.66	39.5658	39.5658	130.01	44.1463	44.1463	11.6446	154.599	47.34	89.278	96.5158	202.409	81.6662	141.467
238	0.0113159	9.34985	0.0861897	0.0262906	31.48	0.154723	0.205554	0.00217939	0.00750585	0.0012394	0.0144494	1.01985	27.8861	5.18292	48.832	4.21771	6.13762	0.00907772	0.764837	0.924741	5.99437	3.37983	73.597	17.0605	81.4108	46.738	30.8008	3.07706	73.4614	31.7702	64.1597	6.95277	53.4332	159.4	6.68208	165.421	10.6321	10.6322	100.714	43.4047	43.4047	9.97126	158.393	50.4957	84.1998	106.177	202.833	80.0071	152.703
239	0.0369955	4.35521	0.145863	0.01936	44.6338	0.262819	0.368449	0.00365798	0.0273444	0.00441334	0.030795	0.716025	46.9174	3.63011	74.7638	4.3743	10.9043	0.00717352	1.49213	1.46943	13.3171	2.69156	136.738	14.3039	90.12	65.3277	37.8243	2.91335	66.0367	35.4675	64.2748	12.0071	57.5551	286.87	14.9601	238.195	81.8912	81.8916	190.41	62.557	62.557	18.256	154.385	37.0831	112.265	90.316	214.243	89.7661	140.089
240	0.0105717	12.5925	0.0886338	0.0272222	31.6937	0.170995	0.207861	0.00190958	0.00774807	0.00128004	0.0149414	1.14247	28.6471	5.99649	49.0192	5.37114	6.19587	0.0117169	0.723855	0.883583	7.72998	3.0566	76.9993	11.7859	96.4533	54.5168	29.368	3.5906	77.039	31.2114	63.7814	7.02577	49.1828	161.008	7.39042	165.454	11.856	11.856	91.3776	39.1049	39.1049	8.91073	189.474	46.8306	80.775	95.6515	178.201	85.4436	160.067
241	0.00971129	5.63436	0.095797	0.0230223	40.9846	0.215387	0.191894	0.00124457	0.010142	0.00166291	0.016188	0.816647	30.6967	4.64326	67.3755	3.57113	5.76715	0.0047427	0.689885	0.870256	5.68056	3.17073	94.9623	13.9629	79.6972	57.7877	30.0591	2.6111	77.8286	32.8106	72.4152	6.39911	57.4003	149.268	6.41326	143.413	20.3778	20.3778	98.4266	27.059	27.059	8.10892	135.112	46.2171	120.046	102.745	191.557	86.1399	145.535
242	0.0154838	12.2699	0.093288	0.0278553	36.3393	0.167719	0.226271	0.0023334	0.00946318	0.00156201	0.018081	1.12948	29.9116	5.13808	57.6885	3.5882	6.76991	0.0109288	0.876739	1.03925	7.03786	3.42021	91.6412	21.3733	107.543	53.1937	31.5677	3.58522	65.9419	32.226	68.1273	7.61446	51.9387	176.156	7.78689	182.316	15.0623	15.0623	105.652	45.5392	45.5392	13.4353	138.092	48.6277	95.6478	111.36	221.633	80.1563	160.582
243	0.0153126	6.36106	0.102893	0.0199636	52.3862	0.212111	0.205345	0.00160909	0.0116473	0.00189987	0.0149288	0.864103	33.312	3.78815	91.1442	4.18595	6.15574	0.00512414	0.745165	0.919564	6.93012	3.37638	86.8948	14.3311	127.887	58.6905	33.172	2.87421	59.8034	33.9781	79.3198	6.82206	53.0815	166.89	7.3894	154.147	31.2702	31.2702	106.754	28.5968	28.5968	11.1373	157.335	49.348	98.93	108.183	185.627	84.7354	169.484
244	0.0463726	5.66306	0.1246	0.0166299	53.5605	0.206499	0.441009	0.00388608	0.0366834	0.00589146	0.0466569	0.82399	40.0711	3.45972	93.4741	6.22496	13.1437	0.0181009	2.56867	2.10054	30.4821	2.3505	117.102	9.09918	152.967	55.6957	38.2384	3.07338	55.8521	35.0226	74.7618	14.2318	61.3917	382.708	20.8548	319.851	111.573	111.574	242.87	85.8633	85.8633	27.8609	198.863	34.9291	91.3284	77.6247	178.649	91.8412	166.709
245	0.0316915	5.76188	0.115235	0.0215382	36.5617	0.1977	0.319686	0.00351068	0.0135314	0.00221245	0.0185971	0.826249	35.6286	3.90759	58.6683	3.98752	9.88167	0.0197514	1.62578	1.65461	12.7985	3.07915	171.567	17.1353	72.6168	53.4213	35.3633	2.88462	64.4278	34.1784	64.777	10.7325	54.1638	217.794	7.8549	207.036	28.522	28.522	143.452	71.3772	71.3772	9.90938	147.646	38.1897	120.113	104.71	215.87	90.318	122.273
246	0.0308188	11.686	0.0780995	0.0241046	26.7245	0.192676	0.358615	0.00529918	0.0173747	0.00283394	0.0262913	1.10603	25.4578	5.02662	40.4099	3.93071	10.7327	0.0237515	1.71071	1.67464	14.6572	3.98791	58.3241	13.0785	67.0111	60.4468	27.0525	3.0902	65.7307	31.3547	59.5176	11.9644	52.4044	240.089	13.309	236.587	37.0049	37.0049	180.501	103.015	103.015	20.1937	154.457	59.6795	90.4343	118.072	150.534	80.1731	146.731
247	0.0131278	6.4266	0.0845307	0.0203884	34.1694	0.224509	0.229405	0.00206454	0.0106161	0.00173152	0.0153507	0.8703	27.3237	3.6251	54.1618	4.01853	6.99282	0.0114192	0.791574	0.961357	7.3561	3.04649	73.314	16.9101	66.1921	62.3285	28.6007	2.46833	56.2568	33.1697	67.9144	7.68898	50.1137	160.15	8.22019	150.242	28.3669	28.3669	114.862	45.0235	45.0235	10.2388	148.246	46.5662	88.2612	95.6464	215.974	80.0765	141.862
248	0.0305049	7.07262	0.127178	0.020936	43.5344	0.224124	0.332428	0.00382839	0.0168239	0.00275189	0.0294726	0.912086	40.9323	4.58296	72.0435	5.11342	9.93234	0.0195107	1.35178	1.43103	12.0958	2.4768	118.12	9.33311	115.143	63.7849	35.6798	3.49774	70.8598	34.262	67.1613	11.0753	54.5109	273.768	11.1751	271.139	32.2126	32.2126	150.576	74.9038	74.9038	18.4088	172.001	36.3891	109.298	81.871	176.247	91.7395	155.589
249	0.026457	8.78421	0.114094	0.0265345	39.0687	0.192188	0.338235	0.00431875	0.0171941	0.00281844	0.0264935	0.996396	35.9625	5.68426	63.0825	6.90113	10.0656	0.0204862	1.35942	1.42386	12.1401	3.1006	139.502	12.9883	105.451	57.301	33.2402	3.60829	82.0348	32.8073	66.7068	11.2652	56.1686	259.293	11.6597	253.92	33.9777	33.9777	165.63	87.3197	87.3197	16.9453	232.585	41.4352	76.7284	104.074	186.879	90.7187	146.015
250	0.0289379	3.92878	0.13334	0.0196447	52.3806	0.245689	0.298807	0.0025041	0.0227605	0.00370214	0.0289513	0.674438	41.9007	3.58889	91.5788	4.17635	9.82688	0.011935	1.54004	1.54793	12.0739	2.78525	168.696	15.3973	102.711	58.9913	36.4827	2.58612	67.8361	35.0918	72.8888	9.73456	57.4725	242.118	14.3098	212.313	62.2125	62.2135	159.151	48.1197	48.1197	18.0973	149.763	35.5739	120.541	94.6248	217.774	91.0132	137.437
251	0.0163002	10.0898	0.0859469	0.0228928	30.8219	0.15277	0.254354	0.00276836	0.0139677	0.00227822	0.0201159	1.05161	27.967	4.65706	47.658	3.47312	7.60124	0.0122478	1.11919	1.26572	10.6365	3.21529	66.3377	13.5117	78.4806	46.8522	31.7017	3.13394	63.3349	32.279	63.317	8.4553	57.2044	185.547	11.3055	172.913	35.3824	35.3824	144.968	61.9306	61.9306	11.4435	132.296	49.6716	106.55	98.2229	186.248	81.7086	152.949
252	0.0175094	6.84848	0.0960303	0.0203686	35.2972	0.201858	0.242054	0.00282501	0.0107263	0.00176425	0.0184206	0.895568	30.9511	4.22223	56.0256	4.95325	7.2345	0.0141235	0.879488	1.04	6.16804	3.05843	87.2508	11.2877	83.27	56.9496	31.5539	2.85187	65.7704	33.2332	66.489	8.12496	56.0182	180.539	8.44558	183.387	17.7524	17.7524	118.621	53.5478	53.5478	12.1552	177.197	45.9032	93.5695	97.5905	173.345	87.3704	149.874
253	0.0259932	3.21438	0.127579	0.0188691	53.6694	0.341415	0.347054	0.00213871	0.0199163	0.00324366	0.0261311	0.596211	39.468	3.10835	94.6847	4.05683	10.6193	0.00914902	1.77605	1.70136	13.6713	2.83531	188.931	17.9518	96.5071	75.7319	30.9997	2.19229	62.7541	35.2441	75.5496	11.489	61.0296	250.068	13.1953	229.913	50.2703	50.2703	138.835	40.6812	40.6812	16.9191	146.76	34.4045	118.463	96.8425	230.547	90.7774	130.177
254	0.0620624	3.10664	0.16794	0.0200675	61.2568	0.240569	0.486098	0.00348878	0.0368462	0.00593528	0.0427545	0.582061	49.9934	3.60225	112.721	5.26526	14.5038	0.021511	3.61949	2.48515	26.4228	3.03071	335.379	16.3247	112.065	52.7719	40.7366	2.4388	73.9105	35.6981	72.1163	15.7786	66.6224	359.335	21.1828	300.999	105.02	105.02	241.141	86.7701	86.7701	25.5006	185.998	26.7792	109.313	104.909	213.22	95.052	106.543
255	0.00941976	6.23215	0.0877459	0.0182492	39.4885	0.19904	0.164032	0.00115704	0.00767648	0.00125793	0.0126372	0.857929	28.3852	3.58814	64.3643	3.80801	4.92326	0.00323397	0.492574	0.650771	4.12032	3.05749	75.1185	11.9309	78.5335	54.8902	30.7816	2.50995	56.3023	33.4005	72.7066	5.50278	53.0475	130.447	6.51277	127.401	16.7397	16.7397	84.712	19.7558	19.7558	7.18071	141.632	47.0126	109.37	95.2863	179.506	84.9923	150.41
256	0.0377543	6.14323	0.133766	0.0181317	39.5036	0.227332	0.406927	0.00698158	0.0209866	0.00341501	0.0364143	0.853596	42.6381	3.66747	64.1266	4.79439	12.1569	0.0322197	1.85075	1.70345	22.3602	2.83471	142.56	10.898	93.882	62.4515	37.8999	3.30753	58.1344	35.0986	62.8557	13.5248	56.4902	327.512	16.4406	320.905	47.6223	47.6223	216.656	124.857	124.857	24.5751	169.139	38.4827	116.753	95.2188	178.839	92.1281	140.355
257	0.0222329	4.74468	0.132843	0.0188075	51.3911	0.27107	0.282112	0.0023026	0.0218567	0.00353058	0.0282466	0.750415	42.8458	3.94842	89.0678	4.50334	8.47023	0.00842842	1.147	1.26745	10.346	2.68974	119.389	9.95794	116.702	69.2046	34.8807	2.926	69.9446	34.912	71.4983	9.18294	57.5865	282.832	11.7292	256.108	57.0665	57.0665	152.657	46.8899	46.8899	18.6126	158.215	38.7902	120.734	89.0266	174.717	91.382	155.766
258	0.0125679	11.6431	0.0716631	0.020957	22.7173	0.136791	0.21416	0.0021889	0.011406	0.00187025	0.0165319	1.10019	23.6878	3.82036	33.5935	3.24944	6.40427	0.00824552	0.761118	0.928562	5.82377	4.69311	39.0133	16.503	55.3431	42.9018	30.2173	2.76376	45.6367	32.1784	54.5079	7.13572	43.2512	178.64	7.64526	171.191	25.3931	25.3932	112.218	51.7614	51.7614	10.2983	134.828	69.5479	77.0677	126.442	145.089	68.5967	141.1
259	0.029762	11.4709	0.110594	0.0232391	36.2677	0.164723	0.328585	0.00323508	0.0234205	0.0037682	0.0296912	1.10677	36.2952	4.93164	57.529	4.60719	9.79932	0.0106099	1.18164	1.28042	11.8933	2.69272	71.7417	11.8107	109.16	51.7511	36.3753	3.9797	64.2304	33.437	63.7618	10.7458	52.1738	289.547	13.7233	250.233	70.4647	70.4645	168.887	58.9257	58.9257	17.4278	161.344	42.7445	90.1717	83.194	193.773	84.513	167.514
260	0.018733	7.23855	0.0906469	0.0242944	37.0543	0.187062	0.261449	0.00274769	0.00910543	0.00150769	0.019418	0.911075	28.0693	4.74788	59.4559	4.85506	7.80362	0.0150433	1.19294	1.3009	11.7009	4.13266	133.057	16.1524	82.4777	53.2846	29.6339	2.73018	73.5925	32.2143	70.4028	8.84638	53.214	205.702	8.0992	213.94	9.87299	9.87299	110.336	54.608	54.608	10.0113	186.18	52.0517	95.547	138.344	166.149	88.4124	137.073
261	0.0678015	3.99181	0.11553	0.0180454	48.3311	0.268132	0.509573	0.00609229	0.02604	0.00423117	0.0352571	0.68047	34.6455	3.24651	82.6259	4.7074	15.2696	0.0456575	3.44403	2.41204	24.484	2.82707	219.489	14.6123	95.9177	64.6653	31.7336	2.30145	60.4321	34.6261	75.4965	16.9075	59.4857	380.576	17.2276	359.409	59.2662	59.2663	236.361	132.979	132.979	20.8719	166.439	32.4167	117.899	96.9991	210.712	93.2711	123.187
262	0.0219954	4.80818	0.118542	0.0206038	50.2756	0.24964	0.319733	0.00409443	0.0154191	0.00252073	0.0229893	0.755439	36.9863	3.72673	86.6991	5.62527	9.73711	0.0192709	1.49154	1.54322	12.3899	2.74071	161.667	16.4977	108.677	64.0309	33.351	2.69367	65.4432	34.4894	75.0631	10.6779	55.1492	228.873	9.39348	217.426	33.4134	33.4134	153.645	76.6976	76.6976	12.5731	191.356	35.5507	87.3661	92.9531	226.472	90.1007	141.404
263	0.010376	12.35	0.108309	0.0266322	28.4819	0.146202	0.196996	0.00142893	0.0137871	0.00224943	0.0199476	1.13225	36.0646	6.0294	43.252	4.03355	5.88148	0.00361097	0.515769	0.669348	4.53733	3.40316	47.3066	10.0102	88.2534	46.4625	35.8637	4.12953	78.1013	32.5621	55.4061	6.46797	47.6617	178.385	11.1118	168.374	32.7038	32.7038	108.303	34.2658	34.2658	11.5809	152.677	54.4491	87.4151	93.1076	145.308	80.6282	165.002
264	0.0419718	16.3145	0.0933391	0.0270118	25.4427	0.138512	0.399973	0.0076259	0.0274905	0.00445372	0.0337367	1.25066	30.2871	5.6088	38.0021	4.63491	12.3855	0.0406649	3.00831	2.25383	22.7674	3.85433	75.8155	14.8807	76.7576	46.0779	33.066	4.04915	65.1166	31.8902	54.707	13.091	43.6417	314.58	14.7745	280.159	73.517	73.5181	244.015	139.585	139.585	24.3215	176.574	55.8569	83.3932	121.037	169.521	82.3842	149.026
265	0.0220843	5.68861	0.107198	0.0208817	40.4454	0.217386	0.291104	0.00289928	0.0127511	0.00209378	0.020155	0.818409	33.4746	3.50452	66.2123	4.14683	8.70428	0.0110499	1.23278	1.3364	14.1215	3.50309	144.961	19.2634	83.1339	58.3885	33.4032	2.71531	57.1093	34.2516	69.869	9.76594	57.3459	222.574	8.65265	215.097	30.0881	30.0881	145.345	67.1675	67.1675	13.9582	157.375	44.4888	104.109	118.143	208.998	87.59	134.455
266	0.0392616	5.2294	0.175588	0.0229769	49.2711	0.231705	0.38712	0.00274543	0.0315722	0.00510372	0.0361101	0.787848	56.3358	4.33406	84.2472	6.00456	11.6727	0.0104962	1.93026	1.77557	20.373	2.96768	170.914	16.7357	121.823	60.9002	42.6812	3.48283	74.4683	35.6422	61.4904	12.5258	60.1565	309.903	16.7553	262.535	88.6945	88.6945	206.632	68.336	68.336	24.5711	205.971	37.1634	82.8453	100.902	218.291	90.4751	143.304
267	0.016727	11.0181	0.102597	0.0232227	34.3335	0.15503	0.241645	0.00187144	0.0167726	0.0027254	0.0214815	1.08571	33.8664	4.82183	53.9563	3.87317	7.21719	0.00737499	1.06277	1.1735	9.54984	3.43273	57.9012	12.795	98.3421	48.28	35.6305	3.72908	63.8348	33.1752	63.3959	7.93059	45.649	208.203	10.6745	188.97	42.1882	42.1882	117.056	37.6373	37.6373	12.2807	147.71	53.2982	92.1608	101.385	171.344	80.3716	167.055
268	0.0115963	6.41329	0.0834634	0.0238304	42.2326	0.208533	0.201433	0.000726364	0.0122992	0.00201108	0.0178941	0.866081	26.9116	4.6036	69.6754	3.61423	6.07873	0.00368157	0.867755	1.01894	6.90608	3.58191	75.3543	16.3443	94.0604	57.7794	27.8478	2.4995	74.0816	32.1073	76.3665	6.6666	59.6199	169.549	8.12142	161.821	25.7875	25.7875	93.8231	14.4914	14.4914	9.9383	140.401	52.7055	100.118	112.754	190.23	81.0014	159.366
269	0.0363477	3.35024	0.134907	0.0225475	49.9294	0.300593	0.380847	0.0038697	0.026824	0.00432462	0.0329055	0.609486	42.0164	3.70048	86.432	3.69967	10.8175	0.00938943	1.29008	1.37078	13.1035	3.23626	187.335	21.5804	83.6913	67.7082	33.2872	2.34426	74.1082	35.019	71.3057	12.4508	61.2933	305.43	13.2171	273.199	65.8285	65.8282	187.982	74.5863	74.5862	20.3804	140.028	38.0735	116.844	110.537	230.168	89.1406	124.845
270	0.0298945	3.18101	0.117305	0.0183982	67.965	0.256856	0.352341	0.00467171	0.0180094	0.00289839	0.0200807	0.594082	37.1115	3.48265	129.741	4.20916	10.6091	0.0223654	1.49504	1.53097	14.3491	2.54978	137.375	13.2864	136.243	57.0378	33.3999	2.11429	70.7614	34.7041	85.322	11.7286	64.9794	215.457	8.97136	175.189	62.4445	62.4445	202.403	85.229	85.229	13.205	147.179	35.5003	120.291	85.5541	212.528	90.41	156.49
271	0.00930752	6.649	0.104837	0.0200164	36.0212	0.263789	0.179669	0.000701252	0.0118948	0.00192926	0.0149573	0.885026	34.2775	4.27781	57.5297	4.08808	5.40538	0.00264633	0.655597	0.811991	6.20499	2.86959	73.6771	9.89249	77.2232	73.7759	30.269	3.03254	67.4014	33.6896	65.0762	5.92148	49.1122	148.652	7.24622	129.761	35.2174	35.2174	92.1944	14.5548	14.5548	9.08034	148.193	45.0087	108.984	88.6471	166.368	86.7754	149.956
272	0.0303664	18.8171	0.103719	0.0289452	29.1089	0.132035	0.366296	0.00479935	0.0227409	0.00370302	0.0357339	1.32555	33.4822	5.86903	44.259	3.97633	10.9124	0.0211244	1.78515	1.72068	16.401	3.95823	91.8919	17.2637	98.3468	45.0661	35.428	4.6096	63.953	32.2652	57.5762	12.0699	50.5354	297.841	19.8513	292.556	46.8717	46.8717	193.306	108.12	108.12	21.7353	155.77	54.8222	97.3218	128.201	179.833	83.1811	156.466
273	0.0190546	7.63536	0.110795	0.0224861	37.7585	0.201679	0.293909	0.00322705	0.0129582	0.00212253	0.0185177	0.93928	35.6674	4.16835	60.6458	4.22885	8.79308	0.0124125	1.00562	1.14162	8.86122	3.11676	102.538	17.0607	94.5329	58.3316	34.7194	3.29691	62.0814	33.9671	65.7379	9.85696	49.7141	202.551	9.89859	196.4	29.6804	29.6804	137.878	68.4833	68.4833	13.6314	155.75	44.5821	96.5647	102.231	213.871	84.807	151.539
274	0.0332557	12.3895	0.11127	0.0261141	36.8932	0.197991	0.314039	0.00318622	0.0140069	0.00228525	0.0207703	1.13677	36.348	5.7027	58.6429	5.55597	9.36601	0.00889982	0.965634	1.12237	8.45276	2.90485	79.6606	11.7699	117.335	62.9088	33.086	4.14311	73.5081	32.8507	64.2958	10.5229	54.3912	210.266	11.0486	201.465	32.2944	32.2944	149.597	72.6184	72.6184	12.4441	192.332	44.7098	79.4841	91.4511	184.44	85.8778	168.178
275	0.0401081	4.30302	0.108592	0.0192765	43.4605	0.204602	0.395475	0.00628549	0.0192473	0.00314799	0.0323305	0.709679	34.6255	3.45141	72.5739	4.27665	11.9245	0.0219224	1.7167	1.61564	15.4907	2.92963	115.222	15.764	76.1243	50.7102	35.0178	2.40917	62.859	34.444	71.7644	13.1815	54.7766	328.678	14.7178	326.073	38.3444	38.3444	194.618	113.605	113.605	21.022	154.85	41.428	103.577	97.0666	214.033	87.1006	137.878
276	0.0130293	7.03997	0.0888007	0.0205773	25.6252	0.204179	0.224514	0.000849378	0.0152253	0.00246873	0.0161715	0.903252	29.1085	4.15151	38.7755	3.20634	6.74064	0.00245839	0.707229	0.88391	6.01446	3.56122	59.1283	12.467	49.0142	57.8586	30.2386	2.73975	64.0396	32.9801	56.0079	7.3817	51.898	169.129	7.94555	143.938	43.7741	43.7741	103.091	16.0247	16.0247	10.6372	126.197	54.7333	111.829	105.569	163.175	81.064	128.58
277	0.0823842	7.60593	0.126554	0.0208782	41.2379	0.204131	0.57578	0.00795754	0.0313362	0.00504286	0.0464952	0.941723	39.7906	4.15394	67.4025	6.76794	16.2522	0.0560392	4.60217	2.72624	64.2459	2.49633	159.137	13.1934	108.987	59.1141	37.0388	3.53342	61.6726	34.4601	66.0656	19.021	56.5471	412.375	22.8114	377.846	85.5643	85.5643	279.904	153.704	153.704	28.2237	216.285	33.3324	80.7498	84.5248	214.047	91.6691	142.164
278	0.00698096	11.549	0.0812385	0.0220119	26.1091	0.176682	0.148324	0.00171313	0.00570286	0.000940459	0.0101616	1.10335	26.8751	4.40144	39.3359	3.73488	4.44781	0.00739916	0.401777	0.538082	3.39587	3.65206	43.2434	13.705	65.8829	55.4005	29.7701	3.1605	55.8599	32.2979	57.777	5.01436	46.354	109.181	4.77595	110.884	9.71609	9.7161	88.766	37.1394	37.1394	6.64235	145.087	57.5467	78.6539	99.6143	169.46	74.1684	150.152
279	0.020617	6.47652	0.112103	0.0202541	50.8462	0.230211	0.26882	0.00271509	0.0169124	0.00274077	0.0183477	0.870792	36.0852	4.05475	87.527	3.89605	8.06211	0.00682404	1.00038	1.12893	7.97675	3.45639	103.895	12.5659	137.033	63.9161	33.4292	3.07351	64.3375	34.1133	76.0105	8.86942	56.554	209.562	9.54538	181.178	49.9729	49.9729	141.851	43.4787	43.4787	12.0431	148.694	48.6735	120.043	112.968	168.411	88.2171	166.8
280	0.0220467	10.1716	0.0912774	0.0231908	30.4077	0.209828	0.28668	0.00288521	0.0129213	0.00209899	0.0205348	1.05125	29.6424	4.90289	46.9342	4.7644	8.57146	0.015274	1.04523	1.185	7.61051	3.7864	73.0694	11.959	75.9196	64.1943	29.3125	3.29615	67.2565	32.3841	61.7468	9.60754	48.6038	219.753	8.9562	211.299	30.1828	30.1828	131.174	63.7483	63.7483	12.7731	180.052	55.7684	87.7127	117.318	149.252	84.6071	149.243
281	0.0521025	4.75804	0.129482	0.0200996	53.2437	0.216926	0.386236	0.00464535	0.0230683	0.00376375	0.0300186	0.753355	40.8385	4.01452	93.2604	3.97593	11.876	0.0289781	1.79809	1.69386	21.2613	2.41165	157.179	12.5568	118.864	55.6244	37.0143	2.86368	70.974	34.6729	74.1336	12.7487	63.7832	263.276	15.2258	236.603	59.0419	59.0419	211.169	103.748	103.748	17.1429	137.918	32.5679	135.158	81.5907	212.344	91.914	145.986
282	0.0410171	3.97921	0.147026	0.0240427	63.8617	0.263008	0.404121	0.00347768	0.0301985	0.00487549	0.0364138	0.681692	46.1391	4.42769	118.558	4.21011	12.1085	0.00950204	1.96532	1.79334	20.2072	2.444	188.768	18.5146	153.81	63.51	36.1187	2.7743	82.7307	34.8662	76.019	13.1534	70.2782	373.545	18.9407	326.441	86.1107	86.1107	216.672	72.3942	72.3942	20.0656	145.434	30.4342	112.692	83.5161	249.966	90.5253	146.487
283	0.00870641	7.19255	0.0957582	0.0212588	37.6613	0.181662	0.173279	0.00117759	0.0102336	0.00167376	0.0142106	0.913416	31.3347	4.37117	60.4641	3.53291	5.19796	0.00384013	0.692639	0.870174	6.2465	3.34068	66.1673	12.1133	93.9003	51.8271	32.8038	2.94537	67.2299	33.1622	68.6036	5.74854	56.0896	145.455	6.41278	134.12	26.2739	26.2739	101.903	25.4792	25.4792	8.5259	135.498	51.3558	109.644	101.532	169.277	83.1033	162.136
284	0.010407	10.9449	0.10065	0.0215961	26.716	0.158405	0.19551	0.0017785	0.0115398	0.00187711	0.0131456	1.08797	32.9601	4.88184	40.3131	5.37083	5.82198	0.00539628	0.70072	0.872465	6.12025	2.66605	68.4607	8.18655	72.336	49.3735	34.6809	3.67442	64.6332	32.9837	55.0257	6.48326	45.8696	161.354	7.30171	142.318	33.5539	33.5539	107.139	32.64	32.64	7.21665	182.862	43.0174	86.9995	80.6382	152.853	87.7832	148.007
285	0.0466695	3.00325	0.136183	0.0221978	61.2496	0.278015	0.466499	0.00585388	0.0215591	0.00351703	0.0350139	0.567351	41.1095	3.96094	112.546	4.49964	13.9924	0.0292029	2.36626	1.98569	14.7961	3.34953	246.769	18.2792	119.31	59.9139	33.6299	2.16347	81.6843	34.7397	78.6371	15.5601	62.9083	340.734	18.143	336.456	43.8944	43.8944	200.064	108.863	108.863	21.4741	167.021	34.7658	113.317	115.275	210.616	92.6842	124.932
286	0.0329823	8.25969	0.142492	0.0246423	36.1201	0.223573	0.375198	0.0052273	0.0200082	0.00326425	0.0279283	0.970631	45.4716	4.79051	57.5117	4.19186	11.2161	0.0180216	1.53211	1.52945	16.8098	3.22279	149.548	16.6206	89.945	65.702	37.6682	3.9366	70.5396	34.5644	58.194	12.4588	53.0402	302.374	11.5303	290.523	41.4392	41.4391	193.551	111.178	111.178	18.0576	155.828	41.5127	111.986	108.802	206.898	89.3132	136.752
287	0.0558121	3.19254	0.164031	0.0185195	79.8619	0.36623	0.480062	0.00292883	0.039531	0.006297	0.0380172	0.594527	51.7742	3.48686	163.079	4.83029	14.3608	0.0127792	2.28492	1.97946	19.0137	2.69382	197.399	13.5489	197.113	81.013	34.43	2.52679	70.8185	35.8831	78.3218	15.4911	64.0467	386.653	18.8951	311.287	120.423	120.423	234.616	65.6576	65.6576	26.1618	167.91	32.7219	116.085	92.095	208.499	93.0303	151.269
288	0.0280675	8.16701	0.11209	0.0230813	42.4163	0.205933	0.319847	0.00396077	0.0144468	0.00235267	0.0196141	0.969182	35.8531	4.78131	69.7343	4.82905	9.53627	0.02079	1.46906	1.49182	17.62	2.73521	113.964	12.8213	114.71	60.5145	33.638	3.45037	70.4846	33.4952	69.721	10.7108	52.8005	208.882	8.63458	195.51	33.9792	33.9792	156.83	80.6689	80.6689	11.9725	168.565	39.5362	100.97	90.3392	200.891	88.9728	156.648
289	0.023515	7.2244	0.113422	0.0235071	46.2984	0.189774	0.314277	0.00260326	0.025479	0.00408874	0.0265727	0.917259	36.5089	4.75113	77.8458	4.08913	9.38862	0.00972791	1.769	1.67781	14.3212	3.02152	105.167	14.1627	117.578	54.2426	35.0926	3.30073	73.2568	33.6077	72.4124	10.1892	54.6119	253.309	12.2262	211.262	71.1291	71.1291	171.618	54.4101	54.4101	16.8565	150.177	43.5184	109.622	99.0903	199.304	87.1753	160.292
290	0.106018	10.2316	0.100423	0.027132	40.1752	0.170913	0.652293	0.0102645	0.0409458	0.00658805	0.0516176	1.05597	31.5506	5.43239	65.1861	4.12851	19.9033	0.0662043	5.69253	2.85427	36.7435	3.41432	127.337	16.8262	113.662	52.484	32.1112	3.50293	74.8127	32.2797	70.7729	21.3523	54.4848	495.021	22.8178	445.244	103.719	103.719	346.522	213.422	213.422	31.1236	155.878	45.4876	107.35	114.063	200.059	87.5449	152.418
291	0.031585	6.12017	0.111651	0.0268113	37.2772	0.18969	0.419869	0.00364768	0.028919	0.0046399	0.0326281	0.849019	35.737	5.20469	60.0019	4.06547	12.5685	0.0104992	1.81021	1.70173	15.1939	3.31476	112.445	18.1532	76.4031	52.0373	33.9479	3.03898	84.4829	33.1445	65.3747	13.7346	61.6153	306.13	16.4999	251.686	90.9812	90.9812	200.389	61.5903	61.5903	20.0373	152.791	45.7326	100.481	109.752	211.43	85.2511	138.775
292	0.0153848	6.21403	0.0886766	0.0210364	43.1689	0.169868	0.223764	0.00173414	0.0146085	0.00237907	0.0175187	0.85794	29.3817	4.5448	71.6804	3.40166	6.54254	0.00342993	0.68257	0.848493	5.65179	2.87427	45.1708	9.93918	90.4712	46.9	31.8746	2.64865	73.6246	32.6616	75.326	7.37404	56.0044	171.099	8.1361	150.815	39.3311	39.3311	125.418	37.5521	37.5521	10.9106	126.344	47.8435	99.7055	77.3207	166.712	79.9945	166.994
293	0.0695038	1.40046	0.185337	0.017756	69.7778	0.410839	0.503964	0.00438215	0.0370214	0.00597819	0.0392182	0.323686	49.8972	2.90899	135.713	3.75274	15.1571	0.0294481	4.73715	2.80525	37.1487	2.7061	603.336	17.0421	98.3883	59.4989	32.6333	1.3469	75.4827	36.1483	76.1473	16.3875	66.672	347.53	17.9662	298.474	90.6986	90.6986	230.947	87.0646	87.0646	23.6761	135.508	13.9009	157.62	94.1647	231.071	97.1072	72.1772
294	0.0271389	10.0451	0.0846583	0.023268	28.8076	0.158303	0.371988	0.00524458	0.0218001	0.00352748	0.0293228	1.04918	27.4164	4.45217	44.0332	4.64585	11.0834	0.021944	1.89213	1.76118	18.4909	3.3156	71.1482	16.3578	74.5552	48.4836	31.2087	3.05946	60.1038	32.3621	61.1027	12.2945	49.333	304.78	14.6228	278.767	58.0853	58.0854	197.584	101.895	101.895	17.4495	171.195	50.0741	77.331	103.418	201.454	80.0867	148.843
295	0.0323593	4.61858	0.140607	0.0237305	42.7833	0.277452	0.369201	0.00198944	0.0310397	0.00498648	0.0340335	0.73811	44.4991	4.2785	71.0391	3.99698	11.1968	0.0048272	1.54211	1.52813	11.4642	2.919	163.971	19.1299	81.9508	70.1481	34.7835	2.94643	76.6309	34.8259	64.4608	11.9229	58.1544	335.439	13.0747	279.553	87.377	87.3765	172.621	37.5607	37.5607	18.4166	145.985	37.025	112.02	99.1277	232.884	88.9399	129.269
296	0.0626332	3.17039	0.106839	0.0186566	41.6256	0.219753	0.524532	0.00604775	0.0434831	0.0069014	0.0459889	0.586783	34.6725	2.83931	69.0764	2.67705	14.3226	0.0146662	2.26358	1.94295	25.0821	3.50197	86.5584	19.9339	62.0529	48.4921	35.1186	1.96931	57.2981	34.9917	70.2788	16.9014	57.1733	427.772	22.0768	336.862	140.571	140.568	292.616	111.322	111.322	27.5854	106.983	50.2106	126.142	113.073	212.117	80.2872	134.859
297	0.0450259	8.35131	0.121494	0.0223149	35.8067	0.233413	0.423004	0.00602016	0.0268475	0.00435897	0.0317509	0.978916	39.5433	4.88945	56.7427	5.51721	12.6267	0.0192863	1.69672	1.65008	15.1548	2.63611	93.3565	9.90446	101.152	68.8626	33.9194	3.69853	71.5733	33.8811	61.3226	13.9044	50.7536	306.652	13.0259	278.625	61.2462	61.2462	220.548	120.621	120.621	20.194	186.367	40.3046	91.2709	84.7931	176.366	89.2663	157.315
298	0.0658265	6.54745	0.14482	0.0229206	40.848	0.23808	0.55113	0.00779741	0.0359722	0.00581079	0.0439117	0.882461	45.9113	5.06439	66.6068	5.37199	16.7024	0.0357427	3.56107	2.4713	28.7396	2.32018	165.404	9.77912	109.215	66.5508	36.5058	3.60565	80.295	34.4232	61.8732	18.0379	52.0543	400.451	19.63	357.26	89.0897	89.0897	295.036	169.928	169.928	26.2692	175.748	31.1742	114.021	78.649	188.291	93.7399	140.643
299	0.0139098	10.4904	0.0996847	0.0229963	34.6954	0.178896	0.237228	0.00283244	0.0112099	0.00182945	0.0159419	1.06341	31.7588	4.50928	54.7922	4.38118	7.08872	0.0160465	1.063	1.19263	10.1242	3.83001	106.936	15.1486	88.1996	55.1056	33.0679	3.47272	60.1699	33.1094	65.2497	7.94297	58.3628	171.589	7.61691	160.193	28.0159	28.0159	128.03	49.8497	49.8497	9.003	168.129	52.0436	100.418	125.837	172.339	86.6641	147.09
300	0.0121814	8.29166	0.0865287	0.0215232	31.4355	0.192624	0.209797	0.00173552	0.013469	0.00220036	0.0191917	0.968263	28.6349	4.32003	48.919	2.66689	6.30466	0.00340458	0.622326	0.788976	5.11013	3.84682	45.6266	13.2484	70.8344	56.6061	30.3065	2.91245	62.9177	32.7316	63.7235	6.92257	55.1591	198.131	8.97333	187.782	30.5931	30.5931	113.878	34.3697	34.3697	11.2716	108.783	59.6289	111.507	106.394	157.773	75.7545	153.568
301	0.0413923	8.1307	0.123225	0.0221569	41.8456	0.175246	0.412417	0.003068	0.0339956	0.00544838	0.0337844	0.968498	39.4586	4.15666	68.5344	4.17103	12.2871	0.0188184	2.63286	2.18708	20.5614	2.56203	123.341	16.3505	116.789	51.5413	38.8705	3.61636	60.0443	34.4225	66.7544	13.3264	54.4514	349.015	13.3444	281.421	99.8174	99.8173	210.328	70.0252	70.0252	18.8794	146.234	36.4715	106.669	85.4325	233.153	87.4852	154.653
302	0.0141889	5.3196	0.0936467	0.0219375	35.3434	0.194432	0.231058	0.0016296	0.0153797	0.00251365	0.0185337	0.789216	30.3172	3.66761	56.4592	2.77727	6.93776	0.00597686	0.907208	1.05113	7.54343	3.84654	79.1466	20.369	64.307	51.2286	32.3495	2.44033	62.1758	33.646	67.1655	7.60444	54.9416	156.827	8.57506	140.988	36.777	36.777	116.615	31.7345	31.7345	12.3634	112.833	54.748	116.134	122.845	199.652	78.4877	138.723
303	0.0138205	8.42932	0.0999612	0.0217696	33.7486	0.184255	0.241778	0.00304618	0.0126653	0.00208194	0.0215784	0.977847	32.1085	3.84813	53.0603	3.76054	7.23812	0.0136741	0.787921	0.930126	8.29873	3.38665	95.667	18.2662	83.4579	54.436	33.9728	3.17117	53.8142	33.7531	64.0202	8.0576	51.1277	200.097	8.636	202.553	21.4263	21.4263	130.292	65.7562	65.7562	15.2462	143.536	48.1626	101.224	110.388	208.995	83.011	147.599
304	0.0224142	5.10767	0.100237	0.0214934	39.506	0.236901	0.282838	0.00121824	0.0206764	0.00333621	0.0226198	0.775984	32.4202	4.04143	64.5935	3.68587	8.42966	0.00308027	1.21325	1.33206	12.3079	3.33906	86.0733	15.7746	68.8752	61.7251	30.8507	2.54578	70.0432	33.6262	69.8694	9.24328	60.7941	207.761	10.8454	178.986	50.6067	50.6067	129.077	25.6341	25.6341	10.9863	140.595	48.8574	106.011	107.096	196.897	83.4286	140.522
305	0.0529714	3.83672	0.10814	0.0196294	55.6252	0.203577	0.512125	0.0071013	0.0285664	0.00461322	0.0317501	0.667587	33.7231	3.81878	98.9581	4.93471	15.0567	0.0404606	2.56514	2.0175	18.4427	2.39902	148.265	13.2135	111.787	48.6635	33.9065	2.24172	72.7223	34.0072	81.2622	16.9198	61.6412	391.473	16.1952	349.452	79.0473	79.0473	257.642	133.291	133.291	20.8305	165.438	32.993	106.477	80.9073	218.334	91.0967	146.005
306	0.0130166	10.8091	0.089839	0.0252747	28.7339	0.137902	0.201259	0.00171664	0.00892095	0.00146023	0.0152935	1.07977	29.3325	5.61515	43.9839	4.87766	5.99093	0.00846021	0.614421	0.771995	7.05783	3.15277	64.965	10.4979	69.1974	42.8621	32.3866	3.41915	75.8751	31.6908	59.8722	6.76125	50.9638	138.864	7.09287	138.213	18.2244	18.2244	102.652	39.9567	39.9567	10.4804	176.234	49.3593	85.2858	94.9145	161.23	84.5844	146.607
307	0.0168342	5.00428	0.115274	0.0223886	49.4389	0.16372	0.24184	0.00208367	0.0159296	0.00259305	0.0228457	0.769753	36.8912	3.90386	84.9126	3.91841	7.23075	0.00527697	0.867423	1.02697	6.25164	3.02102	116.332	19.2867	104.371	42.5876	38.5516	2.74855	67.9036	34.3338	74.5611	7.96248	57.21	208.217	9.73704	197.576	36.3722	36.3722	119.911	34.1025	34.1025	15.9939	144.751	42.0494	102.007	100.422	229.329	84.9664	151.991
308	0.0293014	4.46839	0.133209	0.0205076	57.8304	0.201037	0.384294	0.00525233	0.0216224	0.00351081	0.0303886	0.728265	41.5547	4.37006	103.901	4.64437	11.2619	0.0298899	2.21201	1.92803	21.9807	2.38915	182.003	10.254	129.846	50.5888	37.8724	2.80842	78.8258	34.482	76.3366	12.7248	60.3631	295.246	13.2951	269.969	55.2487	55.2487	220.878	119.509	119.509	16.676	157.039	30.8218	131.752	81.3751	190.795	94.0531	142.712
309	0.0137422	7.52149	0.0749493	0.0245336	25.9864	0.192273	0.234767	0.00213532	0.0144823	0.00234442	0.0143837	0.922511	24.6427	3.97562	39.4422	2.08013	7.05912	0.00514638	0.689142	0.85532	7.26724	4.83092	46.6053	23.9555	47.6588	55.115	27.7146	2.41775	59.6523	32.2376	59.2206	7.76002	50.4441	184.984	7.65727	152.838	47.7907	47.7907	130.622	40.7222	40.7222	7.98701	90.4901	68.7958	104.375	142.399	172.61	64.8137	130.082
310	0.0262906	12.5979	0.12285	0.0241195	35.656	0.202078	0.302114	0.00242647	0.0182707	0.00297169	0.0262218	1.14434	39.8042	5.34612	56.2123	6.50154	8.99561	0.00791879	1.26495	1.34981	12.385	2.78538	102.382	10.1336	120.573	64.3964	35.2856	4.36594	68.0578	33.579	60.894	9.98288	55.1893	248.65	11.7618	234.348	43.1048	43.105	136.68	47.0494	47.0494	17.0414	215.938	41.3455	80.3768	90.6948	172.68	89.9432	162.179
311	0.0207572	4.85319	0.0912606	0.0218749	38.5299	0.250598	0.289745	0.00389647	0.0182843	0.00297863	0.0256601	0.759486	29.7674	4.24294	62.6166	3.58247	8.89436	0.0107909	0.860312	1.01941	8.914	2.69527	67.2869	14.8436	69.709	64.4699	28.2139	2.35001	74.669	33.012	70.816	9.55397	55.535	219.183	12.1623	206.281	40.5349	40.535	165.676	78.7489	78.7489	15.4708	129.989	42.9054	100.074	82.9416	217.878	80.6145	146.349
312	0.0112393	5.96439	0.0862994	0.0207148	35.492	0.204456	0.217223	0.001847	0.00783826	0.00128877	0.0130102	0.841221	28.0215	4.06293	56.6129	3.59653	6.51804	0.0075841	0.599552	0.762254	5.06405	2.91287	69.2731	13.6362	71.1795	55.7756	29.5604	2.4691	66.3397	32.8632	68.8579	7.34849	52.2903	154.797	6.57467	154.835	16.3471	16.3471	99.2147	37.3445	37.3445	9.81058	133.127	45.6182	104.979	89.8162	199.931	82.2274	146.911
313	0.00680127	12.318	0.0735109	0.0243118	20.7672	0.172593	0.155023	0.000852792	0.00662957	0.00109815	0.0120269	1.12475	23.9279	4.54751	30.3677	4.28016	4.66771	0.00408971	0.661324	0.83377	5.90469	4.43056	56.4037	18.0661	49.6503	54.6211	27.4396	2.93175	56.9696	31.4523	51.1233	5.22016	47.9554	116.312	5.04114	120.494	8.72126	8.72126	69.7716	16.9552	16.9552	7.86232	169.578	64.1034	70.7953	132.726	164.548	74.3989	130.024
314	0.0198666	5.29311	0.127881	0.0205022	36.5101	0.207229	0.280298	0.00258397	0.0199021	0.00324581	0.0274075	0.796991	42.3077	4.49183	58.3872	4.19317	8.39233	0.00710463	0.955868	1.1085	7.13886	2.31129	67.955	9.10389	82.7083	54.8719	37.6526	3.10767	76.5675	34.4697	60.4579	9.1783	57.041	250.058	11.7516	230.107	48.6362	48.6362	140.746	45.7269	45.7269	16.9335	142.557	38.1847	105.467	70.0318	180.374	86.6776	155.193
315	0.0123599	5.22311	0.106011	0.0225998	41.9695	0.211201	0.21082	0.00143923	0.0133147	0.00219367	0.0223788	0.784389	34.4317	4.08428	69.3802	2.92315	6.31067	0.0051744	0.725555	0.874617	7.50753	3.43647	84.6611	18.1284	80.5879	55.4194	33.4927	2.6859	70.2905	33.8745	70.5802	6.96275	53.8884	181.335	10.9819	181.509	23.3077	23.3077	104.466	33.7753	33.7753	12.4994	115.3	49.8667	121.343	110.37	206.204	81.3182	148.982
316	0.0183787	12.1221	0.111332	0.0255069	35.3031	0.146593	0.257833	0.00176186	0.0170002	0.00275859	0.0228856	1.13187	36.5291	5.95059	55.5645	5.20509	7.67523	0.00724485	0.897352	1.07156	9.76254	2.29266	72.5827	7.94495	117.963	46.5786	36.2465	4.15343	77.1059	32.6916	62.5829	8.48565	52.1037	207.212	12.0264	192.292	43.2993	43.2993	117.854	30.3478	30.3478	16.3528	170.612	37.6509	92.9595	70.2478	165.124	88.6605	170.721
317	0.0550423	1.797	0.149786	0.0210738	69.8257	0.357818	0.498434	0.00806267	0.0253188	0.00411141	0.0332393	0.396784	42.2332	2.56957	135.453	3.60244	14.7902	0.053858	4.47929	2.71366	44.4643	2.5101	403.286	28.4677	111.666	60.3243	32.3779	1.50777	62.8442	35.8961	82.033	16.5462	65.7382	369.496	15.7187	345.093	60.9069	60.9069	249.864	136.867	136.867	20.7857	128.066	19.4198	117.856	87.1449	282.667	93.1749	96.2326
318	0.0992856	2.00302	0.156758	0.0191501	54.3005	0.375877	0.597542	0.00722348	0.0281361	0.0045609	0.0427509	0.42519	44.4676	2.63438	96.7116	4.19922	18.048	0.0419951	3.39018	2.36155	36.5964	3.42965	410.189	23.0751	74.5449	66.5046	32.4494	1.66474	62.6308	36.0035	72.4224	19.8617	69.3636	466.451	20.1332	445.432	67.3905	67.3905	243.8	127.449	127.449	26.2382	158.324	24.8737	116.103	118.965	227.679	94.4404	84.0515
319	0.0150962	14.2969	0.0855134	0.0262493	26.2709	0.154439	0.242816	0.0015717	0.0134877	0.00221486	0.0220451	1.19609	27.9648	5.4853	39.4126	4.17444	7.24876	0.00837075	1.13714	1.27097	8.08143	3.02165	59.8662	14.1353	80.2602	50.3237	30.4809	3.64546	66.8044	31.5115	57.1924	8.06912	47.6896	217.198	9.91213	216.123	24.9874	24.9874	96.3169	31.2047	31.2047	13.9998	152.864	47.8661	83.8708	90.4865	199.098	79.4565	156.071
320	0.0157344	8.71178	0.122928	0.0210966	37.1128	0.139643	0.257277	0.00174572	0.0180719	0.00293815	0.0239092	0.996667	40.2836	4.78734	59.2677	4.57504	7.66726	0.00533883	0.950993	1.10022	8.86894	2.54194	82.3655	7.82522	102.099	41.7273	41.06	3.79898	68.8596	34.0414	62.111	8.43443	54.5427	182.453	13.0333	157.131	52.789	52.789	137.499	39.0411	39.0411	14.4336	157.857	40.205	111.491	79.84	152.746	89.9957	161.083
321	0.0179909	6.48333	0.0905978	0.020551	35.5821	0.199602	0.251379	0.00162758	0.0134571	0.00218814	0.0185638	0.865014	29.4592	3.43246	56.802	3.13526	7.4658	0.00473491	0.9455	1.08652	9.30787	4.4584	70.8628	19.113	70.4063	55.2879	31.772	2.59762	52.7234	33.736	67.9522	8.36726	52.0104	198.151	7.72394	178.491	38.7273	38.7273	119.497	35.5527	35.5527	11.3427	129.421	62.3339	102.425	139.7	168.589	77.6095	145.875
322	0.00812485	4.83038	0.0915737	0.018634	41.3491	0.219074	0.168336	0.00158551	0.00813683	0.00134149	0.0151569	0.753868	29.7931	3.50553	68.2179	3.41235	5.04072	0.0087728	0.530561	0.690437	5.68887	3.27743	70.8961	13.6598	74.9216	56.1924	30.8159	2.28936	61.1803	33.7182	73.4759	5.63893	52.5553	140.815	7.13234	143.766	12.4641	12.4641	94.0772	34.8998	34.8998	8.28302	130.848	49.9297	111.249	101.473	184.786	82.5419	149.174
323	0.0198438	7.2108	0.100239	0.0225934	37.8356	0.222091	0.264823	0.00136873	0.0190417	0.00309794	0.0264431	0.916498	33.2722	4.68712	60.8492	3.4251	7.94594	0.00607419	0.817092	0.992214	7.07707	3.01938	48.4244	12.486	91.2453	63.3709	31.2773	3.10324	72.2785	33.1967	67.4549	8.66732	55.4849	202.673	12.9105	186.928	46.3263	46.3263	127.798	34.4049	34.4049	17.6706	128.706	49.1707	94.5069	84.7257	186.059	77.7734	166.371
324	0.0720854	5.20722	0.0982447	0.0190749	36.9258	0.179013	0.558054	0.00654569	0.0339372	0.00546594	0.0399843	0.788493	31.0952	3.78505	59.4361	5.39258	16.7948	0.0366258	3.76594	2.49497	24.8022	2.6014	114.446	12.1483	69.823	47.1709	33.6818	2.49344	64.487	33.6577	68.2376	18.336	51.4326	417.609	18.312	377.388	82.562	82.562	265.922	150.195	150.195	24.0287	182.236	37.962	93.2341	85.9177	200.719	89.4825	133.85
325	0.0363234	3.13452	0.112855	0.0177341	66.1326	0.226583	0.369388	0.0019463	0.0337438	0.00542084	0.0277001	0.584638	35.6974	3.25601	125.009	4.02908	11.0246	0.00682399	1.96637	1.81765	14.4374	3.15641	132.438	13.7488	127.461	49.8703	34.6642	2.01935	66.6604	34.739	85.6446	11.8488	66.2319	311.901	13.1149	244.489	98.3891	98.3891	195.071	41.1078	41.1078	17.8622	149.871	42.5858	121.984	105.594	190.546	89.8034	155.445
326	0.0415176	4.45084	0.129631	0.018293	49.8303	0.229828	0.422881	0.00546054	0.0218045	0.0035785	0.0376122	0.724118	39.9046	3.72932	85.7136	5.4607	12.5646	0.0294798	2.0138	1.78487	25.0496	2.78543	200.729	10.7222	108.195	57.5768	36.1524	2.70525	67.46	34.7972	72.5954	14.0505	63.3951	310.607	16.7711	316.315	36.2318	36.2318	201.394	116.513	116.513	25.1679	187.566	33.5894	114.134	95.227	179.088	94.3761	131.745
327	0.0415865	3.72279	0.127295	0.0216129	42.0743	0.21221	0.380612	0.00596097	0.0192478	0.00313661	0.0260652	0.648244	38.7605	4.0123	69.9163	4.49129	11.3933	0.0225423	1.94053	1.80363	19.4947	3.57828	215.898	16.3439	65.7654	49.8184	36.1526	2.39077	77.5378	34.4584	67.787	12.6684	64.1211	288.668	13.5318	270.419	47.9757	47.9757	209.328	109.625	109.625	16.1954	169.246	39.2047	116.52	122.65	190.379	92.4753	108.99
328	0.0432695	3.29607	0.140238	0.0165017	56.4879	0.286997	0.42866	0.00551269	0.0233119	0.00378712	0.03248	0.6073	41.9107	3.16095	101.067	5.45047	12.8402	0.0400884	2.85011	2.20133	23.8244	2.59852	272.819	11.5687	109.11	64.5361	34.8118	2.31576	63.1995	35.4159	75.3808	14.2048	62.8603	311.991	16.8281	291.088	54.0233	54.0233	220.12	116.732	116.732	16.2921	183.786	27.2297	118.545	89.6448	195.474	95.5342	116.846
329	0.0106144	9.80674	0.0722914	0.0271489	19.6844	0.126557	0.189671	0.00279789	0.0088618	0.00146059	0.0158329	1.02935	23.881	5.10318	28.6573	3.20646	5.59012	0.00880084	0.587501	0.753206	5.01287	4.95664	39.9948	19.9409	43.3358	38.4481	29.3248	2.73335	71.6805	30.865	49.317	6.35994	44.8537	154.906	7.46447	155.815	15.8047	15.8047	102.487	47.4622	47.4622	9.24954	134.503	71.6436	72.0231	137.935	151.893	65.2556	125.973
330	0.0888106	5.08938	0.148228	0.0197107	42.1053	0.266685	0.638753	0.00726177	0.0348148	0.00561916	0.036079	0.773893	44.746	3.56085	69.666	4.81515	18.7981	0.0754811	5.46139	2.89888	51.0375	3.44113	268.579	15.8232	80.3148	69.2981	36.6874	3.07264	61.0319	35.3508	63.7853	21.0723	54.1362	385.234	16.3595	314.517	106.765	106.765	317.258	175.819	175.819	19.6885	177.93	34.0905	116.037	118.614	192.927	94.0447	107.169
331	0.0272434	10.0274	0.109451	0.0215223	28.4673	0.148657	0.328363	0.00446771	0.0156886	0.00254448	0.0234753	1.04812	34.6922	4.25831	43.4041	5.02015	9.7814	0.0206296	1.21228	1.3163	11.1205	3.36992	125.278	13.8224	75.4605	45.5241	37.5814	3.61834	56.8507	33.7632	56.2857	10.9685	53.6341	226.878	14.3178	222.243	33.6758	33.6758	154.615	80.7393	80.7393	14.7237	183.366	45.507	97.4462	112.239	182.148	89.2329	134.899
332	0.0408193	6.07036	0.132529	0.0207815	44.8992	0.186752	0.394102	0.00169636	0.0366187	0.00589054	0.0353917	0.851051	43.3207	3.88199	74.9718	3.87826	11.9309	0.00620471	1.78998	1.69193	20.0244	2.48865	93.6305	15.4909	110.776	51.3036	40.7484	3.3348	62.3943	35.0023	66.6578	12.6164	57.4889	368.092	14.1518	297.889	103.14	103.14	193.118	44.1994	44.1994	18.7861	136.22	37.9671	105.648	80.7184	230.923	84.7811	161.274
333	0.046286	3.85372	0.127852	0.018832	62.1873	0.293814	0.450512	0.0036263	0.0359818	0.00577945	0.0364269	0.667703	40.0356	3.49885	114.618	5.24086	13.4888	0.0112096	2.76492	2.16399	22.8133	2.64995	167.974	14.2149	134.315	69.9905	32.9745	2.49097	66.4587	34.9887	79.9266	14.5799	61.2813	390.425	17.2611	317.949	110.371	110.371	231.581	72.6519	72.6519	20.6333	178.908	34.2953	101.054	89.9916	215.356	91.5637	147.518
334	0.023281	7.95268	0.108617	0.0248481	30.9053	0.151696	0.32466	0.00384734	0.0183407	0.0029779	0.0246617	0.951518	34.841	4.36398	48.0019	3.92585	9.68926	0.02063	1.55168	1.54272	12.1674	3.80856	106.069	21.1137	66.9423	44.2556	37.2798	3.30107	64.7206	33.6955	59.2384	10.7613	48.3672	265.552	11.9152	248.075	44.3391	44.3391	167.706	85.0663	85.0663	14.9467	152.849	51.2706	93.8819	125.697	204.366	82.5531	133.844
335	0.0148043	5.90287	0.120311	0.02393	39.1398	0.224553	0.272392	0.00232154	0.0190025	0.0030968	0.0238937	0.838755	38.779	4.76269	63.431	5.26113	8.49569	0.00789909	1.32579	1.41448	14.4547	2.64895	109.219	15.1075	91.8193	61.1117	34.2199	3.12891	78.3618	33.8851	65.0034	8.93101	58.5195	235.2	12.2493	214.496	48.5666	48.5667	142.07	44.6634	44.6634	15.6134	179.461	38.7144	85.4376	87.3129	221.621	86.9359	148.315
336	0.0435104	8.76961	0.124058	0.0253363	32.6134	0.243615	0.428246	0.0018956	0.034499	0.00553392	0.036972	0.999478	40.3007	4.81723	50.9031	4.94304	12.7992	0.00542747	1.54321	1.4839	16.4179	2.5221	98.7388	18.0984	84.4103	72.5983	33.8326	3.81212	69.1558	34.0215	57.7575	13.8571	54.649	364.56	19.3953	285.463	119.15	119.15	196.688	35.7935	35.7935	20.658	168.085	37.7718	79.9631	82.5415	244.546	83.5721	147.289
337	0.0229002	5.9711	0.112129	0.0221504	56.7839	0.236513	0.309603	0.0024178	0.0170298	0.0027846	0.0233889	0.840551	36.3721	4.61549	100.949	3.87049	9.10813	0.00655769	0.985849	1.09967	8.55275	3.08783	91.6067	12.0519	158.306	64.4107	32.4126	3.01104	75.8769	33.6969	79.6406	10.2792	61.1526	228.119	11.5526	219.192	36.1943	36.1942	130.855	44.6214	44.6214	15.7143	143.993	45.7594	116.916	99.3376	179.334	87.2617	176.186
338	0.0331093	3.80816	0.131922	0.0215986	57.9653	0.313154	0.373006	0.00290632	0.024859	0.00399831	0.0238683	0.66492	40.9823	3.78603	104.324	4.62387	10.7026	0.0112638	1.77663	1.67782	12.8485	2.35746	187.811	18.4203	124.531	74.3541	32.0434	2.52479	72.2673	34.8588	76.873	12.2386	64.1029	282.776	12.296	224.91	84.4739	84.4735	197.767	62.4927	62.4927	14.3119	155.836	29.5987	103.453	80.5489	253.165	90.5224	139.817
339	0.0146408	20.5913	0.0945198	0.0245466	28.3598	0.145933	0.22783	0.0021435	0.00920072	0.00152573	0.0183582	1.39415	30.6419	5.73952	42.7029	7.40754	6.74425	0.0137013	0.907616	1.07232	9.66021	2.43546	78.026	7.52501	117.764	50.8581	32.6471	4.56283	57.9544	31.8492	58.1452	7.67645	43.9763	172.506	8.33576	182.39	10.141	10.141	94.14	48.2324	48.2324	11.6891	230.406	39.1849	69.9293	75.664	152.595	89.8033	168.866
340	0.0354291	6.64292	0.109116	0.027172	40.1435	0.276726	0.359449	0.00234591	0.0279709	0.00451511	0.0375281	0.879123	34.4135	4.91364	65.6212	3.7784	10.8211	0.00853087	1.56243	1.5873	14.6725	3.74197	132.532	21.7675	82.0024	77.0799	28.8956	3.05714	78.1999	33.1822	68.9392	11.6774	59.669	326.096	15.4642	295.632	73.1165	73.1165	180.585	57.9601	57.9601	27.1886	147.317	47.787	103.324	125.631	209.753	85.1847	136.942
341	0.0643465	2.04131	0.158782	0.0173528	63.5369	0.376187	0.489581	0.00553135	0.0257005	0.00417808	0.0348628	0.433112	47.1609	2.58535	118.974	3.05397	14.8892	0.0368895	2.69207	2.1483	27.2146	3.14429	321.793	19.0594	95.6297	67.4239	33.6389	1.74795	60.9393	36.2101	75.3424	16.2305	60.7714	352.308	17.6005	331.118	60.1686	60.1686	220.732	117.313	117.313	21.3776	117.439	28.2099	165.91	108.778	223.07	94.0931	104.024
342	0.0349996	6.30378	0.14019	0.0212721	44.7166	0.229213	0.429657	0.00423652	0.0376461	0.00603241	0.0375625	0.863472	45.7531	4.36464	74.4461	4.54888	12.9295	0.0153588	2.04594	1.81054	15.0616	2.90776	102.214	12.2073	120.315	63.3546	38.1481	3.49707	70.2486	34.8758	64.8995	13.8119	52.955	378.182	20.0399	317.22	101.136	101.136	218.251	83.7873	83.7873	20.1343	162.878	42.6368	104.632	94.8761	188.311	88.3181	162.142
343	0.0285313	7.17485	0.147005	0.022148	48.1851	0.249463	0.308131	0.00310873	0.0237885	0.00387854	0.0392199	0.914205	48.0264	4.54559	81.6715	4.94485	9.22399	0.00797174	1.00401	1.12134	9.27854	3.05701	105.013	12.6983	135.273	71.011	37.5945	3.7936	70.1113	34.944	65.8154	10.0268	56.7427	317.137	17.2005	311.848	46.1845	46.1845	150.69	57.1813	57.1813	23.6949	176.926	44.0753	96.2368	100.086	186.293	88.2303	165.951
344	0.0156391	6.36012	0.108883	0.0188455	44.3912	0.206003	0.221741	0.00148499	0.0143194	0.00232657	0.0177548	0.86746	35.5345	3.48789	74.0872	4.11924	6.64339	0.00487765	0.701378	0.848714	6.38522	2.84161	79.4371	14.3507	99.235	57.1327	35.4556	2.99931	53.6974	34.5215	71.7051	7.31236	52.8357	173.156	7.1735	146.774	42.5976	42.5976	118.564	30.0715	30.0715	9.04277	148.785	43.7059	96.5365	89.8996	208.244	83.516	160.662
345	0.0319676	2.24009	0.171993	0.0239289	64.5063	0.311432	0.363315	0.003544	0.0331228	0.00529754	0.0325048	0.461993	54.3231	3.79755	121.23	3.58132	10.7073	0.00813202	1.31244	1.33698	12.308	3.46458	205.395	24.1126	105.777	58.5132	37.7226	2.00763	85.2603	35.8408	70.7092	11.6575	64.4547	313.149	16.3188	238.409	109.111	109.11	227.655	66.596	66.596	18.0529	138.261	38.4583	115.684	118.72	229.792	89.0183	129.86
346	0.0154269	6.21791	0.0777486	0.0205138	41.7257	0.215558	0.235091	0.00241363	0.00862346	0.00142163	0.0165726	0.852682	25.1795	3.98611	68.8853	3.03484	7.07127	0.0107355	0.774354	0.945125	7.3979	3.74319	65.3047	13.8528	80.2097	59.2106	26.9742	2.27926	64.2216	32.3501	77.3798	7.94585	57.501	177.988	8.09211	178.415	16.5309	16.5309	108.122	42.0217	42.0217	8.86572	121.473	55.9691	118.148	114.042	166.781	81.1271	154.398
347	0.0240433	4.1448	0.104869	0.0219766	48.7673	0.233169	0.313326	0.00271956	0.0210558	0.00342462	0.0263209	0.688497	33.2476	3.28117	83.65	3.39547	9.40093	0.00885395	1.30882	1.39294	12.5935	3.92614	119.704	24.073	92.7417	56.7046	32.6945	2.26231	60.6612	34.4233	76.9302	10.2881	57.9189	263.351	12.2009	235.403	56.4109	56.4109	158.958	55.3858	55.3858	16.2615	135.512	50.6664	104.055	131.065	210.408	82.5161	145.876
348	0.050916	3.77628	0.120598	0.0254673	48.6277	0.228663	0.44428	0.00549491	0.0347304	0.00555963	0.0369638	0.651788	38.2338	3.58196	83.5076	3.10313	13.4546	0.012265	1.54283	1.53483	16.4719	3.90971	137.673	29.9536	84.9063	53.8234	35.5221	2.36768	69.1226	34.7429	73.1067	14.4026	62.5629	363.44	17.8269	296.766	106.636	106.636	250.877	95.323	95.323	22.1344	125.027	48.0392	103.689	131.974	227.555	81.512	137.213
349	0.0125754	11.4372	0.0842912	0.023859	27.5362	0.177103	0.229638	0.00221651	0.0092679	0.00152705	0.0171971	1.10389	27.4315	5.00768	41.8144	4.01269	6.86887	0.0158209	0.995493	1.16645	8.41744	2.95182	64.916	12.6441	69.8634	55.5445	29.3802	3.27244	65.5761	31.834	59.4167	7.73724	51.0086	161.339	7.26927	167.514	13.4759	13.4759	108.113	50.4104	50.4104	12.3819	146.896	46.6286	95.0025	89.5346	190.259	82.2758	147.143
350	0.0114	7.68056	0.0917302	0.0193203	33.7726	0.189232	0.216941	0.00237356	0.0106855	0.00175006	0.0154889	0.940303	29.9068	4.00658	53.2012	4.60544	6.487	0.00987433	0.597506	0.747619	5.56623	3.3344	68.2423	10.6914	77.5485	54.7891	31.8631	2.9017	59.1054	33.2576	65.5631	7.25385	51.9733	168.515	5.88681	157.976	25.239	25.239	119.095	49.8172	49.8172	8.81308	170.16	51.21	91.5281	101.556	155.676	85.0126	151.76
351	0.0213746	10.1375	0.113599	0.0248198	42.3192	0.187669	0.250553	0.00170548	0.0166121	0.00271504	0.0229451	1.05457	36.5373	5.12857	69.3612	4.55069	7.48501	0.00688636	1.23531	1.34296	9.73809	3.05087	106.588	13.907	127.882	57.554	34.6722	3.81993	70.4823	33.3169	69.0865	8.2446	57.1625	215.255	10.5759	207.896	31.9659	31.9659	118.289	37.9721	37.9721	14.0306	164.913	43.7483	100.595	100.164	196.177	87.5084	163.264
352	0.034389	6.32078	0.0901973	0.0217986	33.5235	0.13722	0.367141	0.00312084	0.0283016	0.00455838	0.0361983	0.86107	29.5974	4.2913	52.9487	2.95854	10.9843	0.0098845	1.5906	1.58909	11.5557	3.45341	58.687	14.2021	65.1974	38.0097	34.569	2.65571	69.1372	32.9366	65.6202	11.9334	48.4073	314.373	17.2185	282.384	72.7864	72.7864	180.956	70.445	70.445	23.5796	116.678	53.3015	113.289	102.924	181.469	79.0578	145.095
353	0.0618782	3.44851	0.146487	0.0178923	52.467	0.298063	0.427809	0.00567588	0.0257258	0.00415118	0.0337034	0.621673	44.7867	3.34418	91.901	5.6686	13.2079	0.0361797	2.49279	2.03133	23.0165	3.06815	240.39	13.3194	96.6951	67.9731	35.2843	2.46363	66.1827	35.5086	70.9303	14.1035	56.8139	337.311	17.1636	305.314	70.9371	70.9371	226.03	113.348	113.348	21.7764	198.212	33.2217	105.2	105.499	190.917	94.3013	119.156
354	0.0281493	5.45705	0.107358	0.0207674	45.4739	0.195201	0.320862	0.00300373	0.0146945	0.00239808	0.0244374	0.804985	33.9904	4.17713	76.4315	4.67377	9.32953	0.0157941	1.13459	1.24951	11.1036	2.97693	124.59	12.7011	96.4287	51.9989	34.0455	2.73742	70.6556	33.7348	73.7463	10.7386	57.7652	225.451	13.17	222.507	30.3928	30.3928	143.054	66.8327	66.8327	14.2784	167.643	41.412	107.77	99.0723	189.687	89.9005	146.269
355	0.0117971	7.31503	0.105709	0.0261037	33.0559	0.189025	0.222072	0.000914432	0.0140219	0.00228544	0.0185477	0.921682	34.3405	5.50698	51.8093	4.90084	6.6353	0.00213458	0.721813	0.889396	7.30259	3.1279	84.1185	13.5707	79.6605	54.1657	32.704	3.23589	84.2684	32.6941	61.8587	7.33273	54.3546	180.265	8.23273	169.696	31.8596	31.8596	98.3113	18.9915	18.9915	13.0577	176.596	46.8137	86.3218	99.6527	190.376	84.9558	148.554
356	0.0154587	8.06376	0.0758481	0.0237028	27.4555	0.185552	0.245616	0.00194891	0.016376	0.00266477	0.0204409	0.959403	25.0661	4.92577	41.8589	2.97153	7.36458	0.00557443	0.858238	1.01021	6.95125	3.45268	41.5134	13.0199	58.5593	54.2886	27.2299	2.63795	73.3581	31.3567	60.9268	8.08026	53.7671	205.182	10.3303	184.952	42.4244	42.4244	125.7	38.7569	38.7569	11.8649	117.13	55.3872	96.4822	92.3779	172.372	74.2755	143.767
357	0.076429	3.21522	0.155687	0.0311095	47.6463	0.291631	0.524227	0.0104866	0.0349331	0.0056419	0.0450218	0.585482	45.5921	3.73075	81.6879	2.96246	15.7643	0.0383058	3.20375	2.33062	29.8507	4.58792	344.235	42.6077	70.4822	64.0805	35.3692	2.35171	76.2037	35.2977	67.4027	17.1457	60.1523	430.734	19.364	404.339	75.7766	75.7766	297.352	179.031	179.031	30.0179	123.684	34.12	105.376	158.765	221.524	88.7318	90.7624
358	0.00716701	9.09901	0.0811271	0.0197765	26.1728	0.122292	0.132516	0.000491914	0.00787672	0.00129473	0.0125358	1.00445	27.0155	3.93283	39.6304	2.63631	3.96873	0.00144037	0.455531	0.612233	4.11701	4.08183	35.3467	12.5152	55.1614	36.7106	34.0317	2.84839	53.7317	32.7961	57.9341	4.39851	46.4059	125.494	6.05076	123.951	15.4049	15.4049	67.3869	9.42563	9.42563	7.8118	108.948	63.806	98.7069	102.071	141.912	71.8068	141.927
359	0.0230553	8.29137	0.0924254	0.0211453	31.8067	0.257213	0.322532	0.0036411	0.0183184	0.00298136	0.0216159	0.974712	30.1371	4.53377	49.5107	4.67318	9.6635	0.0153005	1.06633	1.18199	8.94068	2.83293	68.5969	10.313	76.8429	75.6481	27.7778	3.06596	66.1261	32.81	63.1285	10.6884	55.9971	215.77	9.37188	189.84	47.0959	47.0969	171.058	80.3038	80.3039	11.7935	165.509	44.9815	91.7282	86.3197	172.675	85.4797	151.176
360	0.0180467	10.6805	0.121807	0.0272908	35.2301	0.186052	0.25997	0.00107975	0.0188251	0.00303665	0.0200612	1.07454	39.2202	5.99443	55.5883	5.09483	7.75988	0.00327834	1.00939	1.1369	7.16482	3.21575	112.388	11.9758	104.501	57.5827	35.0388	4.10348	81.2575	33.0406	60.9281	8.50541	51.7591	195.738	10.1822	159.838	58.5502	58.5502	124.318	22.3064	22.3064	12.4685	183.617	45.2438	98.2591	105.939	173.269	89.4318	153.172
361	0.0212345	3.58844	0.105191	0.0233978	50.9913	0.255845	0.294887	0.00227013	0.0212457	0.00345418	0.0299952	0.633908	33.8526	3.85881	88.676	3.24736	8.94451	0.00787222	1.11932	1.22547	11.9306	3.57603	97.8305	22.2189	90.2565	59.1467	31.0018	2.13617	75.5954	33.9899	78.1151	9.64387	60.4427	232.54	13.7479	214.88	49.1732	49.1732	148.788	48.8476	48.8476	17.7651	127.742	49.5963	105.22	117.294	218.413	80.6133	150.735
362	0.140023	8.5801	0.108937	0.0219687	37.4439	0.167921	0.791348	0.00979491	0.0472818	0.00753909	0.0520012	0.987137	33.2978	4.43047	60.0134	5.2744	23.1747	0.0690401	6.73807	3.1755	40.9111	3.05838	179.146	13.3266	95.4226	49.8797	34.9616	3.32647	63.6201	33.4184	67.0164	25.9004	57.8372	518.073	25.5293	433.26	142.228	142.228	386.868	209.419	209.419	31.8851	186.683	37.6849	105.087	104.105	191.385	92.4738	132.012
363	0.0247722	5.32	0.132622	0.0236797	50.5364	0.218229	0.310347	0.00101466	0.0203081	0.00330806	0.0266041	0.793516	42.2905	4.4356	87.2397	3.53781	9.74277	0.00497904	1.27854	1.36064	10.6925	3.16585	140.578	17.5372	111.13	57.619	37.0072	3.09129	75.8417	34.5083	71.3545	10.2073	68.2168	253.892	12.6096	218.903	62.7402	62.7402	142.655	21.9494	21.9494	15.142	133.958	41.6306	125.085	106.534	214.434	88.1948	147.842
364	0.0505737	4.03876	0.136985	0.0215469	56.7963	0.271658	0.450732	0.00632531	0.0231563	0.00377223	0.0303924	0.688578	41.5105	4.06542	101.434	4.98061	13.3488	0.0398366	2.70835	2.14345	37.5557	2.29058	241.2	15.6838	128.642	65.9687	34.0117	2.64333	75.9674	34.7011	75.7714	14.9697	62.4982	345.979	16.5789	320.663	59.0626	59.0626	219.507	112.352	112.352	17.1668	164.431	25.9779	110.517	78.8497	240.561	93.4561	128.494
365	0.015206	9.19692	0.10258	0.0224927	39.6163	0.198275	0.255784	0.00301688	0.0130146	0.00211991	0.0192529	1.01631	33.5188	4.94739	64.1354	5.10285	7.64005	0.0113583	0.792384	0.947044	9.95128	2.89267	73.0086	9.80624	108.414	59.6875	32.4219	3.47585	70.1295	33.0175	68.878	8.53333	54.3221	206.397	9.15441	197.232	30.4546	30.4546	136.743	59.8591	59.8591	12.1356	179.112	45.3722	88.6034	89.1715	164.389	86.7587	166.791
366	0.0377164	4.68111	0.132373	0.0211041	56.5633	0.226581	0.452753	0.00696888	0.0257008	0.00415998	0.0360036	0.747419	40.2403	3.96127	100.821	5.31219	13.5104	0.0362086	2.57418	2.09757	31.1803	2.3161	227.453	15.5539	131.948	57.8162	36.1566	2.8153	70.37	34.6531	76.5806	14.9635	61.3207	370.202	17.3674	351.07	57.7366	57.7366	228.739	125.475	125.475	21.2368	174.042	26.9959	103.157	79.6004	238.648	93.1335	132.335
367	0.0523974	5.84999	0.126001	0.0209072	34.8174	0.2508	0.419452	0.00493894	0.0324508	0.00518937	0.0349214	0.83343	39.5821	4.32571	55.2563	5.12308	12.9101	0.0107676	2.45724	2.0561	19.8155	2.9129	159.969	11.6624	74.1959	67.9476	33.7898	3.12577	71.4648	34.3073	60.536	13.615	54.6577	338.951	16.9595	278.599	98.304	98.304	225.926	85.9792	85.9792	20.9926	180.023	37.8638	110.602	98.5652	183.091	92.5206	125.822
368	0.0115602	14.4105	0.0854818	0.0275401	25.735	0.155926	0.193516	0.00240249	0.00929595	0.00151645	0.0154156	1.19693	27.7992	6.20722	38.4555	5.29133	5.75968	0.0146239	1.03706	1.16826	8.98191	3.42341	66.7072	10.6101	81.2362	50.8216	29.3638	3.70157	76.3156	30.8327	56.5038	6.48075	48.9521	145.917	6.5368	141.265	19.4079	19.4079	107.276	45.9222	45.9222	8.21952	192.228	52.4513	79.7473	103.705	151.086	84.8067	154.639
369	0.0236342	8.29905	0.114596	0.0189291	35.1125	0.195914	0.273081	0.00232985	0.0188564	0.00305007	0.0218902	0.972772	37.3413	3.89145	55.5334	3.86245	8.17244	0.00722928	1.01134	1.12802	7.22008	3.19	86.1622	10.7922	92.1254	57.7016	36.5767	3.4987	54.9448	34.3959	62.0571	8.95924	55.0331	231.193	8.9632	197.583	57.6308	57.6309	147.662	43.8716	43.8716	15.0576	144.869	47.6213	119.195	101.492	162.79	87.67	155.105
370	0.018124	10.6914	0.100899	0.0212508	37.8251	0.175062	0.272885	0.00255974	0.0104225	0.00172487	0.019652	1.07844	32.4891	4.60388	60.6213	5.17978	8.13526	0.0191493	1.1764	1.28741	11.7742	2.6767	93.0579	9.92131	105.287	54.2998	33.6731	3.58584	60.7911	33.1449	67.8797	9.2038	53.7733	214.868	10.6325	222.877	13.4673	13.4673	113.206	58.0152	58.0152	10.8436	177.667	40.8361	96.6569	86.0584	174.845	89.221	159.207
371	0.0224692	8.3356	0.0969557	0.022643	28.0725	0.162964	0.283974	0.00206475	0.0200106	0.0032388	0.022446	0.972238	31.3742	4.33673	42.9787	3.96071	8.47337	0.00995528	1.23725	1.33726	14.112	3.55539	82.5735	15.8798	58.0855	48.0464	34.0806	3.13523	62.9561	33.1995	57.9115	9.30252	53.0546	246.392	9.66134	215.282	52.87	52.87	139.907	44.8975	44.8975	12.0985	151.773	51.6663	97.2023	113.375	188.503	82.7572	132.296
372	0.0156223	10.9317	0.105193	0.0206694	35.3626	0.199014	0.245701	0.00272741	0.0106092	0.00174773	0.0186127	1.08562	33.8932	4.3172	55.9691	4.70868	7.34578	0.013146	0.888737	1.04775	9.15982	2.95023	96.0651	11.1499	95.249	61.8674	33.5343	3.69388	55.5266	33.6019	64.4942	8.25508	52.7634	196.978	7.74664	197.31	19.2034	19.2034	127.325	62.8548	62.8548	11.7889	168.313	43.7943	102.5	95.4048	176.53	88.5123	153.758
373	0.0113069	8.03406	0.083564	0.0222163	33.3845	0.17639	0.199188	0.000962572	0.00980402	0.00160854	0.0170412	0.956255	27.3095	4.21838	52.5425	3.21134	5.97239	0.00487492	0.810827	0.991107	8.88412	3.71423	59.2854	15.9224	72.9672	51.5401	30.3707	2.76056	61.9011	32.5695	66.9341	6.66291	51.9944	169.465	7.84499	168.221	19.3151	19.3151	84.9764	20.7581	20.7581	10.2266	127.523	56.1018	100.434	111.651	182.138	77.4466	151.14
374	0.0472178	0.768288	0.207797	0.0170724	102.932	0.620996	0.431796	0.00277361	0.0413273	0.00659163	0.040107	0.187339	64.5679	2.11516	248.192	2.97848	13.1391	0.00636626	2.37034	2.01832	23.2288	3.03382	295.187	22.7498	154.867	57.5524	30.4389	0.857685	64.3419	37.2425	75.539	13.776	56.9223	407.14	19.5064	328.61	128.426	128.427	224.381	51.2341	51.2341	30.3893	113.845	28.7706	152.063	104.847	243.115	92.5073	122.571
375	0.0106594	15.4653	0.0887252	0.0261943	27.1608	0.143335	0.21505	0.00133167	0.0117986	0.00193797	0.0175095	1.23015	29.288	5.59892	40.9185	3.88522	6.42148	0.00678109	0.732428	0.908456	5.85276	3.14541	50.0499	12.9381	85.7571	47.323	32.0187	3.88901	66.2597	31.6957	57.6037	7.15494	44.6972	164.67	6.29177	158.236	24.1774	24.1774	89.5652	27.8627	27.8627	11.4519	145.117	50.5757	84.5613	89.3832	184.582	77.7904	162.615
376	0.033252	2.96515	0.137659	0.0203597	65.7671	0.232277	0.363256	0.00260967	0.0261841	0.00424061	0.0372938	0.566347	42.8929	3.76705	123.995	4.74676	11.0315	0.00824556	1.41671	1.47984	14.3795	2.75545	190.301	15.5138	129.498	50.0913	37.539	2.20499	78.1053	35.048	79.5183	11.8622	65.0988	316.666	15.637	292.278	63.4275	63.4274	173.237	57.5804	57.5804	23.4024	166.478	33.6919	110.077	94.1019	219.786	91.9069	140.538
377	0.0154482	6.96424	0.0890553	0.0262031	34.8113	0.186598	0.223878	0.00337369	0.0099513	0.00163789	0.01779	0.898879	28.1873	4.4842	55.2932	3.46653	6.70873	0.0120037	0.804798	0.979647	6.96031	3.58458	103.713	23.3641	71.5076	52.7786	30.0945	2.68275	70.0506	32.488	67.9793	7.51676	54.6996	169.75	8.54063	173.151	17.8318	17.8318	120.698	56.5959	56.5959	12.6922	135.384	48.9597	98.6238	118.321	222.221	80.7859	137.781
378	0.0181468	12.3272	0.090134	0.0216541	26.3492	0.199449	0.247062	0.00193827	0.014405	0.00234962	0.0185211	1.13028	29.4043	4.27796	39.5889	5.30962	7.37686	0.014767	0.98268	1.14986	7.38721	3.59455	66.2641	13.9671	77.482	63.1986	30.5358	3.46633	52.0571	32.9143	56.4916	8.18918	45.4983	201.452	9.27296	188.507	34.1147	34.1147	128.803	57.0581	57.0581	11.8966	194.874	54.1367	70.9119	109.896	173.838	81.2363	152.297
379	0.0395399	10.5561	0.105617	0.0236722	30.1121	0.194581	0.460605	0.00363219	0.0410211	0.0065939	0.0430749	1.07037	33.9257	4.42468	46.3881	4.61048	13.5218	0.0195664	3.10375	2.35094	34.5194	3.12873	101.062	17.6204	76.1071	60.0893	33.6663	3.65219	58.3152	33.5157	58.7477	14.7772	50.1904	400.385	16.6836	336.956	104.753	104.753	223.007	87.7122	87.7122	24.6406	167.773	44.804	87.2503	102.528	216.441	84.2241	141.592
380	0.00804474	8.76985	0.0774463	0.0202918	23.4915	0.121485	0.175262	0.00213248	0.00828403	0.00137127	0.016099	0.994676	25.4435	4.08895	35.0076	3.56594	5.23006	0.00952054	0.563932	0.739304	5.60422	3.26584	49.0533	12.3406	50.7887	36.2915	32.446	2.69261	57.1948	32.3016	54.8457	5.8757	51.4008	141.423	7.65071	145.979	11.3481	11.3481	94.5417	36.5207	36.5207	8.25307	135.889	52.2726	92.2129	91.9004	174.437	78.1769	133.257
381	0.039642	6.46531	0.115493	0.0220361	54.4545	0.19179	0.416226	0.00453896	0.0183866	0.00301197	0.0310329	0.877942	36.7991	5.06122	95.3529	6.72788	12.4151	0.0213116	1.6867	1.63795	15.7535	2.24104	123.722	7.6074	167.885	53.5633	34.665	3.1908	80.5305	33.4048	77.7867	13.9229	69.1363	279.851	15.7271	282.245	32.0952	32.0952	180.656	94.3949	94.3949	18.7621	208.483	33.1991	91.4939	74.3223	162.149	93.2841	167.814
382	0.0215643	8.10322	0.110468	0.0199434	32.7917	0.210091	0.301681	0.00327445	0.0144508	0.00236348	0.0230401	0.968044	34.8162	4.34305	51.3684	5.00093	9.01468	0.0183872	1.42791	1.47146	11.09	2.42155	135.214	9.1018	76.1523	61.6893	33.409	3.35546	63.3271	33.7095	61.303	10.0817	56.6265	246.384	11.1756	240.092	28.8564	28.8564	150.315	74.8838	74.8838	11.3893	167.747	34.4711	117.725	80.9846	175.668	92.863	132.863
383	0.0117794	7.80259	0.0867047	0.0229484	33.6943	0.179172	0.216739	0.00152569	0.0116859	0.00190827	0.0180634	0.942058	28.6302	4.27515	53.1035	2.79273	6.50425	0.004505	0.681498	0.838034	7.86124	4.08112	48.505	17.2147	74.5356	51.9471	31.1359	2.82983	63.7818	32.7735	66.3702	7.21702	48.1488	156.427	8.72186	150.046	28.5923	28.5923	99.9355	30.6842	30.6842	13.49	114.759	61.4494	98.3717	117.636	174.457	72.321	155.534
384	0.0529595	1.19822	0.194922	0.0209555	74.2211	0.414789	0.523157	0.00456976	0.0405854	0.00653024	0.0496393	0.27999	59.0815	2.66191	148.286	3.49818	15.4803	0.0178475	2.64437	2.1439	31.1623	3.28447	342.587	27.3113	103.772	53.7271	35.9736	1.24682	72.4601	36.7438	71.4091	16.9405	66.0632	432.072	27.7331	385.488	101.816	101.816	252.233	101.083	101.083	27.4984	133.802	27.4697	121.236	113.743	246.978	92.337	103.162
385	0.0308076	14.8841	0.102291	0.0287498	26.9227	0.131301	0.374806	0.00304193	0.0255089	0.00412371	0.0272939	1.21334	33.4927	6.15322	40.5142	4.52798	11.1655	0.00888783	1.44457	1.47844	12.812	3.07893	69.7932	14.125	84.2741	43.1027	35.0718	4.24298	74.6136	32.0436	54.8793	12.2814	50.396	332.864	10.667	294.176	65.7313	65.7313	165.154	63.3491	63.3491	16.3764	164.586	47.5869	83.9388	95.1842	196.613	81.8651	155.6
386	0.0434967	5.16635	0.0903113	0.0199602	41.5085	0.228263	0.445652	0.00366765	0.0356141	0.00576112	0.0383225	0.780456	28.6025	3.96012	68.4274	4.00915	13.2366	0.0189415	3.57403	2.47179	30.3146	3.36066	104.399	12.7177	80.7929	59.6873	28.8822	2.32247	68.2746	33.0722	74.4775	14.4235	61.335	355.801	18.816	300.282	93.2821	93.2821	210.155	72.9393	72.9392	18.9467	151.446	47.5548	116.563	109.926	173.712	88.1545	143.618
387	0.0174247	6.48042	0.0919729	0.0244028	36.3197	0.143751	0.244032	0.00217619	0.0144428	0.00235585	0.0191981	0.867637	29.7264	5.01949	58.0852	3.12789	7.29573	0.00527238	0.857162	1.01754	7.97318	4.00033	79.8953	13.8872	78.668	39.9708	33.1306	2.73449	80.5442	32.2957	68.4741	8.0829	53.4352	192.563	8.35446	178.807	33.9556	33.9556	117.09	37.6739	37.6739	11.8453	126.497	57.0726	126.177	126.41	156.339	84.0024	149.122
388	0.0409176	4.06663	0.14651	0.0232989	55.5214	0.216382	0.410078	0.00248752	0.0263395	0.00424295	0.0268704	0.681816	45.6457	4.14894	98.6171	3.60523	12.3396	0.0140744	2.08113	1.83583	16.7014	3.78279	202.763	19.265	116.731	52.3532	39.3386	2.75241	77.89	35.0136	72.0644	13.4739	65.8207	304.481	14.2745	259.972	73.5617	73.5618	178.918	51.702	51.702	14.7785	141.738	41.7952	129.548	129.433	197.332	90.8195	133.969
389	0.0256606	22.3386	0.091579	0.0274999	32.5276	0.0899691	0.314581	0.00346257	0.013515	0.00222139	0.0253777	1.46324	29.7612	6.62984	49.9178	7.15445	9.28423	0.0255465	1.93377	1.79953	16.8397	1.9388	72.3876	6.56575	163.515	32.0568	34.7772	4.78967	64.8323	30.9259	63.6333	10.5563	46.0584	248.715	13.0383	256.443	21.7758	21.7758	122.002	65.9915	65.9915	16.465	208.722	32.7562	72.5847	59.1364	157.391	90.1546	184.006
390	0.0163394	6.90345	0.115229	0.0268683	39.7739	0.207811	0.253622	0.000976114	0.0203954	0.00329374	0.023699	0.896935	36.9307	4.48266	64.716	3.30165	7.60446	0.00378307	1.06516	1.21268	12.3002	3.34194	113.91	25.0341	91.0575	58.6622	34.6137	3.23593	70.1468	33.8742	66.8048	8.23835	59.9482	220.149	10.5157	178.426	67.8943	67.8943	144.062	24.3639	24.3639	15.6554	127.674	45.2263	102.546	111.3	237.905	81.2261	146.635
391	0.00885376	14.0034	0.0952049	0.0248711	30.4085	0.15901	0.194409	0.00223781	0.010265	0.00167939	0.0152706	1.18644	31.2436	5.32579	46.6834	3.95129	5.81192	0.00746025	0.603701	0.775884	5.51065	3.13301	61.8123	12.1941	93.7126	51.6126	32.7975	3.90001	65.1365	32.3138	60.5739	6.48293	48.4162	148.905	7.13169	141.546	23.8905	23.8905	109.674	43.8089	43.8089	9.39922	147.108	49.2644	95.4347	93.8124	178.715	82.0342	163.413
392	0.225661	0.299053	0.283718	0.0149501	74.9837	1.49104	0.901953	0.00710491	0.0625487	0.00986849	0.0700031	0.0668937	67.4014	1.52274	151.938	3.6315	26.8097	0.041211	12.6848	3.69775	105.554	3.15874	1320.72	22.997	69.6375	53.1096	16.8918	0.309627	54.6743	37.6379	66.5443	29.1948	58.239	658.029	31.7639	560.551	171.419	171.419	350.767	150.556	150.556	42.1776	136.982	3.44626	146.343	110.068	238.758	98.2604	41.5074
393	0.0322029	8.96063	0.0892036	0.0272006	30.183	0.210068	0.369052	0.00236602	0.0296016	0.00477498	0.0305514	1.0009	29.0196	4.97342	46.66	3.06324	11.0519	0.00790997	1.7056	1.65614	12.2921	3.65904	69.1672	21.2807	67.4274	62.7291	28.7898	3.09488	71.4935	32.1984	61.9555	11.9606	53.8733	305.273	18.8222	258.652	86.0937	86.0936	183.815	55.1993	55.1993	20.6502	121.894	53.7161	97.6875	114.864	211.278	75.3631	144.012
394	0.0173341	14.6365	0.11083	0.0274878	29.5355	0.207096	0.291131	0.00201838	0.0158404	0.00255653	0.020316	1.20303	35.0792	5.83198	45.0892	4.86231	8.69259	0.00928844	1.61478	1.61058	14.819	3.53271	129.075	13.9822	93.7287	67.5184	31.6429	4.30236	71.1038	32.5578	57.2102	9.67481	55.2073	208.082	9.05494	181.494	48.0869	48.0869	130.466	35.7699	35.7699	12.4439	180.442	46.8148	100.888	117.928	176.534	89.4192	143.819
395	0.0375503	4.43044	0.152563	0.0199701	50.0225	0.220189	0.383919	0.00264961	0.0273639	0.00441073	0.0296939	0.721279	46.725	3.70043	86.0731	4.96147	11.4677	0.0172861	2.61948	2.1326	21.9806	2.94126	246.793	15.166	112.124	55.0574	40.4251	2.93101	67.0798	35.4052	67.975	12.5407	56.816	305.48	14.3748	252.88	85.2613	85.2614	193.389	64.8842	64.8842	18.2861	175.717	31.5665	113.178	101.235	209.675	93.7805	122.912
396	0.0285883	4.66073	0.116411	0.02076	49.9814	0.255167	0.313067	0.00425966	0.0149272	0.00244864	0.0258289	0.738897	36.7001	3.49592	86.12	3.9007	9.41028	0.0165663	1.16399	1.26717	10.5565	3.37002	142.008	19.0407	104.379	64.6102	33.238	2.61094	61.9265	34.6479	75.0948	10.4618	52.8522	262.55	12.6427	263.851	27.1712	27.1712	162.232	93.2696	93.2696	15.829	147.997	43.4581	110.106	113.524	213.512	87.4831	144.928
397	0.0473603	3.33429	0.14327	0.021361	60.4765	0.27588	0.434268	0.00579334	0.0255934	0.00413974	0.0310404	0.610448	44.3903	3.98598	110.498	4.08668	13.5044	0.038245	2.16548	1.87933	22.8698	2.79572	209.159	15.9626	124.701	62.2635	35.2842	2.42604	79.433	35.0208	75.6961	14.33	70.5741	347.397	16.358	310.077	72.8746	72.8746	240.544	114.854	114.854	19.197	147.145	32.7367	127.645	95.8006	220.918	92.4048	134.722
398	0.0247807	4.18623	0.11321	0.025814	57.2783	0.279846	0.2988	0.00384571	0.015921	0.00259987	0.0252281	0.695277	34.9009	4.34744	102.866	3.40783	9.01196	0.0211749	1.34466	1.43637	9.76782	3.47153	173.032	23.672	114.007	68.325	29.7496	2.41469	80.5111	33.7175	81.3348	9.9381	64.832	219.421	12.7864	214.679	33.3889	33.3889	160.681	70.9862	70.9862	15.8611	132.426	41.265	117.161	118.239	228.013	87.41	140.338
399	0.0123617	4.46015	0.0916389	0.0200448	42.7303	0.215239	0.19119	0.00204798	0.00972875	0.00159063	0.0127512	0.717528	29.2623	3.53353	70.9512	3.65676	5.74391	0.0117032	0.719792	0.894902	5.85746	3.96686	95.352	16.9095	80.8353	53.6674	30.6077	2.14933	64.0254	33.6044	75.1014	6.38694	56.1162	114.813	5.65484	108.17	21.5708	21.5708	116.113	45.3833	45.3833	9.27321	144.912	54.555	107.74	128.974	177.488	83.9545	146.126
400	0.00725907	7.35047	0.0751038	0.0223083	37.2447	0.145195	0.152366	0.00143662	0.0061158	0.00100962	0.0119182	0.921724	24.5708	4.36179	59.9298	2.96239	4.56637	0.00863024	0.550058	0.723565	4.67326	3.4323	52.1275	14.8129	76.8499	41.6797	29.7626	2.44333	66.5492	31.8105	73.2667	5.14289	49.7878	113.105	4.7838	115.051	8.94093	8.94093	82.484	28.835	28.835	6.10318	116.652	53.715	104.258	99.6188	186.672	76.3338	156.103
401	0.0115188	7.48915	0.0977603	0.0221702	37.163	0.178971	0.19826	0.00104148	0.00912254	0.00149531	0.0156602	0.93308	31.5631	4.6678	59.4946	4.80962	5.92138	0.00521065	0.749547	0.914005	6.90925	2.85223	86.419	11.613	93.2762	51.6335	32.6972	3.04497	70.9276	32.9379	67.9425	6.65095	49.0217	136.298	8.2773	136.704	17.5946	17.5946	85.1583	24.1258	24.1258	9.72355	169.862	43.4488	94.7353	90.9496	185.18	86.9783	155.62
402	0.0110314	9.43951	0.0905554	0.0220706	26.5576	0.196302	0.206417	0.00214304	0.00959971	0.00157761	0.0166141	1.02637	29.3865	4.5022	40.219	4.03439	6.18487	0.00804321	0.6775	0.829912	5.45801	2.96317	73.4357	12.9106	60.5632	59.3868	30.3931	3.165	62.3686	32.7019	57.0003	6.92038	54.0401	151.491	9.20879	154.673	16.2035	16.2035	104.139	41.5793	41.5793	10.1769	147.723	45.9172	99.3966	92.1953	192.019	83.7541	136.96
403	0.0207452	4.83773	0.112277	0.0214055	62.4842	0.200016	0.288936	0.00349553	0.0160871	0.00261981	0.0223507	0.753833	35.334	3.78766	114.995	3.74035	8.64953	0.0208652	1.4256	1.51641	12.9989	3.38032	139.747	17.9245	156.2	51.3415	35.2206	2.61166	66.7125	34.2426	83.8729	9.59138	58.2511	221.487	11.0222	209.802	38.4377	38.4377	158.907	71.485	71.485	15.7301	142.804	43.8718	117.394	113.705	207.497	87.9181	160.553
404	0.0327985	3.84055	0.114041	0.0189007	51.661	0.304608	0.352537	0.00180878	0.0299624	0.0048042	0.0372948	0.664614	35.9395	3.7599	90.0623	5.56873	11.635	0.00532058	1.85226	1.72222	19.3289	2.92057	139.725	11.949	96.4944	72.3293	29.9542	2.32766	71.7871	34.3398	76.9094	11.3792	62.9066	307.964	16.1884	266.358	82.169	82.1694	171.63	37.3837	37.3837	24.374	192.96	39.5681	97.3114	98.0089	185.437	91.3483	142.259
405	0.0113498	9.87733	0.0727691	0.0190885	29.5373	0.139606	0.176508	0.00141774	0.0104513	0.00170254	0.0110262	1.03766	24.0967	3.67546	45.5153	2.95828	5.28328	0.00447558	0.656429	0.834363	5.81689	4.06853	37.6967	13.2048	65.1314	42.5583	30.6221	2.63391	46.763	32.4377	64.3588	5.85449	43.963	128.826	6.23116	111.276	30.0318	30.0318	95.6742	27.1364	27.1364	6.25082	120.768	63.2456	90.7555	105.177	148.207	72.1301	151.133
406	0.0530314	5.37117	0.119326	0.0203441	34.217	0.202647	0.488805	0.00371006	0.0289484	0.0046282	0.0371747	0.793534	36.0426	3.51422	54.2157	4.0175	14.277	0.0188417	3.28292	2.37378	32.9171	3.77792	215.267	17.8349	68.1396	53.5385	35.9514	2.77155	58.8653	34.5582	62.1581	16.1071	56.8866	394.839	17.7444	332.761	101.356	101.356	216.994	73.4991	73.4991	21.5338	155.661	40.7945	123.704	129.483	190.419	91.8668	110.588
407	0.0419561	8.20831	0.0917831	0.0229473	37.2827	0.186428	0.440438	0.00584713	0.0294296	0.00475476	0.0414788	0.965619	29.6649	4.37566	59.7953	3.64915	13.1224	0.037434	2.27437	1.94148	23.672	3.6147	79.7365	16.2737	88.9769	54.7228	31.3281	2.98954	64.037	32.8703	69.436	14.4283	50.8456	366.016	17.0682	337.41	79.5994	79.6047	236.16	121.864	121.864	33.9221	141.866	52.5978	102	114.757	188.437	81.9182	155.334
408	0.0181331	5.80651	0.090706	0.0197446	35.8233	0.209396	0.258813	0.00257256	0.012271	0.00201532	0.0182434	0.828105	29.387	3.87604	57.2492	3.38103	7.77183	0.0166225	1.08347	1.20482	10.2129	3.27628	75.6982	12.9657	71.5178	56.6249	30.5316	2.51221	63.722	33.2927	68.2522	8.6606	53.3258	187.393	7.95587	179.036	27.0373	27.0373	129.079	58.0474	58.0474	10.7245	129.779	49.4872	118.226	102.475	179.316	84.1129	145.352
409	0.0132795	7.67203	0.0847631	0.0205672	35.6945	0.157649	0.218735	0.00241519	0.0116746	0.00191325	0.0164344	0.935243	27.7605	3.55492	56.874	3.41997	6.54394	0.0091406	0.677472	0.83777	7.21785	4.06966	57.5237	18.0102	78.4603	45.5752	32.8333	2.6826	50.7964	33.3224	69.1926	7.28672	48.823	171.133	7.53555	164.112	25.5733	25.5733	127.94	59.1373	59.1373	11.0169	137.356	60.0697	87.9873	122.437	179.203	74.8268	155.578
410	0.0736177	3.40153	0.171843	0.0218631	57.939	0.294289	0.496294	0.00458349	0.0414149	0.0066333	0.0450437	0.617864	51.5529	3.94007	104.543	4.17537	14.9118	0.0199315	3.74458	2.51052	23.1595	2.83591	325.595	17.6409	110.266	66.8681	37.3958	2.6309	78.1204	35.5841	69.3736	15.993	65.7113	413.619	19.8181	335.74	125.43	125.43	263.58	89.8995	89.8995	27.7324	150.443	25.8424	130.013	98.1499	228.879	94.5464	107.699
411	0.0261025	9.8524	0.113895	0.0244535	39.3581	0.144446	0.336788	0.00249798	0.0250118	0.00402566	0.0307525	1.04634	36.8669	5.09705	63.4984	4.63242	10.0237	0.0125196	1.8916	1.74599	16.3927	2.54739	96.501	13.2896	117.524	44.2055	37.9694	3.80856	70.5255	33.3863	66.2937	10.9822	45.8049	307.657	16.5297	266.032	78.9477	78.9476	167.433	54.461	54.461	20.793	159.623	38.652	97.1261	82.6894	212.654	86.8543	162.923
412	0.0185981	11.444	0.083277	0.0258498	28.3148	0.176524	0.262219	0.00235865	0.0102998	0.00169031	0.0166847	1.0949	26.8049	4.70013	43.1663	3.69226	7.84408	0.0165713	1.06701	1.20709	8.04042	4.41546	77.243	20.4695	72.9839	55.1488	29.3334	3.15818	61.3239	31.9899	60.8406	8.8375	52.9977	157.116	7.87477	156.162	20.0828	20.0828	123.755	58.9768	58.9768	11.2541	149.189	60.8976	88.6433	140.499	176.49	77.9935	145.989
413	0.0373779	7.06508	0.133432	0.0183823	36.7853	0.184578	0.3881	0.00423454	0.0188905	0.00308417	0.0288543	0.912308	42.9511	3.87084	58.6939	7.51496	11.5372	0.0246495	1.4357	1.47982	12.9146	2.37825	123.658	9.62368	97.4534	52.6194	40.7274	3.5579	58.3457	34.9776	60.2196	12.9376	52.2906	300.806	12.1766	293.764	39.754	39.754	164.399	84.8708	84.8708	20.5356	231.355	34.7527	76.3145	78.9758	183.978	91.8844	146.984
414	0.0314726	4.37241	0.148976	0.0164569	52.5462	0.263268	0.397438	0.00214247	0.0354217	0.00565727	0.0361068	0.719852	47.7864	3.36641	91.634	5.0901	11.9634	0.00598389	1.94844	1.79449	17.9556	2.34526	145.501	9.5396	120.279	65.6413	38.6661	2.94697	60.4733	35.7083	68.8099	12.7672	64.0098	375.029	15.7183	300.932	113.693	113.693	206.668	41.5341	41.5341	23.8779	168.629	32.8152	116.574	78.8754	184.364	93.0774	149.579
415	0.0413585	3.90891	0.144045	0.0199093	70.93	0.28766	0.353577	0.0016587	0.0245478	0.00399581	0.029489	0.671066	45.9696	4.04173	137.045	5.69791	11.4331	0.00457803	1.4202	1.45363	18.3977	2.99981	151.091	11.8288	182.855	68.7479	35.2553	2.71529	76.6389	35.1134	79.3191	11.5765	66.27	289.937	13.6951	256.583	63.0602	63.0602	151.634	33.1392	33.1392	16.0108	197.938	39.4834	97.9058	101.168	180.99	92.0188	162.167
416	0.0115939	8.65366	0.0847397	0.0220324	28.638	0.146651	0.186634	0.000544085	0.0103992	0.00169729	0.013182	0.990613	27.8504	4.49168	43.908	3.47721	5.58051	0.00278774	0.705674	0.877777	7.14808	3.0563	53.194	12.9139	63.3694	43.6756	32.2348	2.92883	64.4304	32.4131	60.7374	6.20846	50.9522	144.046	6.18953	131.211	26.5492	26.5491	82.4888	11.3596	11.3596	7.52465	130.818	49.111	96.8392	88.3645	188.128	78.8561	145.043
417	0.0867341	4.8753	0.124344	0.0322046	38.106	0.189493	0.625381	0.00760099	0.0326679	0.00529842	0.0507716	0.74447	36.0697	3.72926	61.8033	3.09782	18.8144	0.0611445	3.83899	2.54362	44.9367	5.43966	290.136	45.3472	68.1746	48.3142	36.4808	2.61188	66.1808	34.3809	66.0305	20.6791	56.5709	453.51	23.4365	437.39	74.2052	74.2052	279.657	169.309	169.309	34.6487	132.423	42.8607	94.1447	187.711	189.956	86.1886	97.5938
418	0.0188545	9.50216	0.0776191	0.02214	25.8052	0.160779	0.287291	0.00345412	0.0155	0.00252314	0.0210693	1.01955	25.5617	4.08203	38.9265	3.25381	8.59327	0.0147331	1.03827	1.16729	10.0525	4.47437	46.4449	17.005	58.1397	48.5484	30.0584	2.77041	55.514	32.3353	58.2262	9.55188	47.6997	241.171	9.11373	224.92	37.5427	37.5428	147.398	72.4257	72.4257	12.1782	133.839	66.0766	84.1897	127.321	157.005	71.6731	141.958
419	0.0305138	7.37024	0.0941205	0.021391	27.9835	0.217702	0.340109	0.00452562	0.015091	0.00247848	0.0233663	0.922697	30.6548	3.95763	42.7929	4.55242	10.1676	0.0155722	1.26208	1.33648	12.1845	3.45242	71.4047	16.302	59.4547	62.3479	30.843	2.8983	59.3093	33.4277	58.2035	11.3927	52.5732	276.92	10.68	273.691	27.5062	27.5066	149.271	78.702	78.702	13.5969	169.842	51.6571	79.0663	107.723	195.39	80.1944	136.471
420	0.0129061	8.05804	0.0863934	0.0179572	33.125	0.182183	0.216511	0.00150828	0.0124593	0.00201848	0.0169828	0.961568	28.3007	3.73375	52.0083	4.29886	6.47418	0.00551621	0.962066	1.13042	8.69312	3.06779	58.352	9.84515	75.4891	53.3714	31.479	2.81789	52.6542	33.2402	65.9227	7.18603	49.7531	168.128	8.20882	152.712	33.0253	33.0253	106.916	31.3799	31.3799	9.40046	157.34	49.0424	92.9654	89.619	157.471	83.9058	153.257
421	0.0139937	6.97151	0.0909583	0.022892	36.2334	0.196735	0.231361	0.00213753	0.00840958	0.00138286	0.0129253	0.90335	28.6541	4.38046	57.9391	3.75578	6.93225	0.0139092	1.04499	1.19797	9.13028	2.9464	111.923	16.0913	77.4184	55.7688	30.0112	2.72332	68.0192	32.6778	69.1527	7.82268	58.4845	135.41	5.82093	133.903	15.5111	15.5111	108.811	42.6174	42.6174	8.18391	138.655	41.879	114.404	97.3927	215.356	86.5495	139.55
422	0.0268972	2.92158	0.111288	0.0213686	60.4709	0.250031	0.296452	0.0019432	0.0160301	0.00261458	0.0207642	0.557903	34.8041	3.32795	110.854	3.06019	9.38506	0.00715317	1.15819	1.28265	9.04566	3.21933	148.18	22.1232	107.385	53.3663	32.6621	1.89632	69.8568	34.5734	83.3797	9.85354	62.6558	235.683	10.8901	224.809	35.026	35.026	132.321	43.0568	43.0568	13.262	118.317	41.119	128.343	108.85	232.985	86.3652	144.439
423	0.0214135	14.5624	0.10435	0.0263238	26.1993	0.150634	0.289295	0.00223941	0.0220734	0.00355365	0.0237976	1.20044	33.7714	5.79037	39.1999	5.06967	8.61447	0.00783107	1.5333	1.52195	11.6691	3.58998	88.6733	11.4737	86.9526	49.1724	34.4171	4.19142	70.7114	32.3766	53.729	9.42546	50.0023	252.667	11.6206	215.891	62.6024	62.6023	153.155	50.2237	50.2237	14.2053	187.5	51.8684	91.5979	114.801	152.882	87.3884	151.585
424	0.00730353	5.47501	0.0773951	0.0241559	37.2447	0.22917	0.159378	0.00120394	0.00582115	0.000968505	0.013133	0.802414	24.9924	4.5695	60.1379	3.29906	4.82437	0.00776219	0.576044	0.744617	5.16273	3.59274	68.2203	17.4726	66.1853	60.8577	25.5228	2.17477	77.5151	31.6987	73.061	5.39597	64.0071	124.617	6.48192	134.061	5.56327	5.56327	88.2801	24.4794	24.4794	8.52579	129.67	53.4986	100.519	111.53	196.206	78.3896	143.26
425	0.0147185	9.12792	0.0958128	0.023768	28.5508	0.171976	0.212689	0.00181596	0.00921334	0.00151143	0.0163508	1.01306	31.1367	5.21137	43.6515	4.16927	6.3576	0.0112932	0.79457	0.963258	6.98939	2.92539	75.7529	10.5165	69.245	51.7423	32.0668	3.31438	74.306	32.3921	58.5376	7.14993	50.1851	162.473	6.16561	159.854	17.6297	17.6297	104.934	45.8793	45.8793	8.84483	151.462	45.4539	106.023	91.0057	170.997	86.4727	143.619
426	0.0209159	7.39771	0.134139	0.0204405	42.1169	0.268189	0.289603	0.00137107	0.0229293	0.00367483	0.0238721	0.929648	43.8404	4.30218	69.2317	4.39041	8.68976	0.00428175	1.16135	1.28158	10.4287	2.60658	95.0645	10.7205	106.877	76.9527	34.9594	3.68347	65.0278	34.7502	64.1879	9.4106	57.351	237.501	11.6169	190.462	71.7657	71.7657	147.674	27.8931	27.8931	13.11	153.513	39.7225	110.557	84.1545	186.628	88.759	159.265
427	0.0275823	13.05	0.0883175	0.0250442	28.6429	0.161532	0.35532	0.00301566	0.0236476	0.00382428	0.0276956	1.15786	29.0107	5.37632	43.7261	4.05239	10.5916	0.0103791	1.90131	1.80032	17.2088	2.95832	56.1286	12.1533	75.1539	51.8408	30.9717	3.61573	67.6465	31.8342	59.8828	11.6636	45.1811	263.246	14.3521	221.022	72.196	72.1959	170.947	64.7106	64.7106	15.6196	148.229	47.63	88.8287	86.4652	185.698	80.6105	153.681
428	0.0189954	8.40255	0.0956279	0.019562	25.823	0.225389	0.242894	0.00123142	0.0187655	0.00305194	0.022959	0.97525	31.5084	3.98312	38.9658	3.65108	7.28944	0.00309294	0.842432	1.00118	7.01125	3.59307	56.5139	11.5118	57.6858	66.3904	30.9599	3.12888	56.4874	33.5398	54.7974	7.91455	46.9878	211.207	10.8248	185.538	50.5371	50.5371	111.437	21.4019	21.4019	14.0433	141.746	55.5246	100.224	104.823	153.121	81.4634	138.737
429	0.0184968	10.8958	0.0845687	0.0202416	27.1503	0.112898	0.289859	0.00245993	0.0108792	0.00177824	0.0157663	1.0864	26.9453	4.2098	41.0282	4.53468	8.61294	0.0198195	1.49575	1.52493	15.3676	2.62869	90.616	11.0876	76.3106	35.2288	34.227	3.10039	53.6078	32.5031	59.0994	9.77856	44.251	186.09	8.70532	177.715	27.1999	27.1998	115.983	54.1348	54.1348	10.1193	158.151	40.3432	103.904	84.3523	189.475	87.9546	144.564
430	0.0162317	3.56516	0.125529	0.0204851	54.7513	0.3142	0.253699	0.00195431	0.0174225	0.00285356	0.0254072	0.632084	40.6566	3.84537	97.0424	3.30143	7.67099	0.00838857	0.877645	1.0248	8.07393	3.46238	105.31	15.0951	104.568	72.3422	31.7519	2.39129	75.457	34.7825	75.2919	8.32961	58.2022	219.229	11.0044	212.647	31.936	31.9361	119.159	39.1934	39.1934	14.3495	128.698	48.3369	129.581	113.618	187.326	86.523	155.254
431	0.0480442	17.6699	0.0867554	0.0275972	23.7806	0.147719	0.433804	0.0052941	0.0252	0.00410303	0.0289511	1.29165	27.8195	5.75284	35.2531	3.57882	13.0012	0.0269273	2.20926	1.91377	18.7402	3.74168	85.114	14.9931	66.4279	49.8256	30.4344	3.94914	64.519	31.2382	53.7329	14.3257	47.1014	296.688	11.7828	269.21	58.9731	58.9731	208.467	116.964	116.964	19.7127	140.507	53.5437	110.95	119.626	174.977	83.9136	138.871
432	0.0186949	9.87862	0.0757497	0.0244812	25.6241	0.183702	0.272278	0.0029492	0.0133948	0.00219327	0.0181097	1.03734	24.8399	4.86982	38.6212	3.30696	8.14755	0.0126369	0.999532	1.12674	10.5939	4.12872	50.0221	15.4792	57.3039	55.8943	27.2139	2.82504	67.6118	31.3556	58.4051	9.09417	49.4693	184.418	8.39052	177.037	28.7058	28.7058	133.301	66.1829	66.1829	12.9343	133.725	62.0111	90.4714	118.865	162.094	74.8264	140.12
433	0.153674	2.82584	0.172029	0.01584	46.232	0.343024	0.775523	0.00678119	0.0625061	0.0099337	0.0673143	0.54468	45.9607	2.74939	78.7282	5.7601	24.1857	0.0406222	10.6201	3.54726	63.0583	3.36792	575.653	13.763	65.6788	71.8266	34.4554	2.17305	57.8482	36.0182	66.2148	24.909	67.4385	634.275	34.0209	549.369	156.045	156.045	336.538	137.283	137.283	37.1178	205.304	17.6677	116.234	117.087	181.783	97.5071	64.929
434	0.00683432	8.41863	0.0709122	0.0250021	27.4483	0.213937	0.132516	0.000501083	0.00482808	0.00080339	0.0106382	0.973672	23.249	4.58087	41.9022	2.6745	4.00901	0.00241474	0.386644	0.521195	3.25283	3.96947	47.0299	19.4727	55.4836	62.994	24.8641	2.47717	66.9683	31.2348	62.1264	4.48935	52.5295	93.8674	4.98996	101.829	4.28298	4.28298	63.1875	10.1535	10.1535	7.25506	109.763	60.0874	94.3852	114.894	190.532	69.3132	139.042
435	0.0274558	4.28342	0.119537	0.0194825	52.7186	0.206404	0.335506	0.00341427	0.0156598	0.00255235	0.0208014	0.710651	37.755	3.93462	92.1811	4.4504	9.89772	0.0213419	1.28617	1.35268	9.92779	2.49598	142.764	11.7666	111.681	51.194	36.0646	2.57605	72.1867	34.4083	76.1417	11.2165	57.5357	214.687	8.4932	201.534	35.6612	35.6611	157.605	75.3965	75.3965	14.0143	153.408	34.5979	121.521	83.9117	201.686	91.6253	147.445
436	0.0559082	2.43829	0.14464	0.0200071	66.3125	0.388726	0.464769	0.00226011	0.0349879	0.0056469	0.0454713	0.493516	43.3068	3.36445	125.883	3.86373	13.9888	0.00703092	2.56906	2.10585	18.7943	3.08911	277.817	18.394	110.847	76.1397	30.3189	1.92184	74.6714	35.3779	79.5368	15.1003	72.1018	415.199	19.1722	373.149	90.3285	90.3285	197.746	49.9097	49.9097	29.1067	143.79	30.5501	133.03	106.609	222.126	93.4195	116.392
437	0.0149608	4.67155	0.0968443	0.0214274	35.6401	0.19233	0.25602	0.0023786	0.0200609	0.00323868	0.0226104	0.739665	31.4792	4.3062	57.0841	3.58333	7.66689	0.00719144	1.09081	1.21604	12.0231	3.39598	76.2421	13.1392	61.9425	48.8501	32.3514	2.38991	77.013	33.2439	66.7143	8.33154	57.3522	247.57	12.2386	215.92	57.4231	57.4233	148.184	42.0073	42.0073	13.535	137.706	50.8198	111.883	106.381	175.716	84.0478	137.457
438	0.0483868	8.3414	0.11248	0.0261488	31.6334	0.21238	0.446101	0.00708312	0.0284817	0.00462188	0.0436843	0.97518	34.7522	5.13989	49.2394	4.63978	13.2816	0.0396316	2.84813	2.23405	24.3916	3.13708	168.541	17.1093	73.6874	62.5885	32.0892	3.4263	75.6186	33.0504	60.0618	14.6516	57.0736	393.551	18.808	367.909	65.7124	65.7124	265.108	156.637	156.637	21.2621	168.781	39.0086	103.988	106.587	213.29	90.1727	123.587
439	0.0295666	6.55413	0.103316	0.0228027	45.7069	0.173075	0.309989	0.00156894	0.0240948	0.00387276	0.0299068	0.880147	33.3209	5.18986	76.5918	5.403	9.23211	0.00549496	1.42648	1.49785	12.1358	2.73708	92.9166	8.3146	116.953	48.4371	33.4987	3.01321	82.3127	32.7859	74.3109	10.0821	58.6869	282.742	14.154	243.134	72.5174	72.5174	153.122	31.5763	31.5763	18.7555	185.073	41.7391	98.5187	87.7553	151.688	90.6028	163.83
440	0.0471937	7.34167	0.140354	0.0213589	42.8437	0.215614	0.436086	0.00645422	0.0241291	0.00391241	0.0369626	0.928272	43.5314	4.62977	70.4783	6.94787	12.9755	0.028647	2.5434	2.03771	19.6002	2.34172	202.923	9.94877	124.924	61.9486	37.4989	3.67881	70.6114	34.4923	64.8648	14.4363	56.2805	330.027	17.6851	317.498	53.7583	53.7583	223.338	127.482	127.482	23.5443	216.692	29.0257	93.6322	80.1142	189.353	94.7751	136.255
441	0.0158792	8.86838	0.109968	0.0242961	39.1964	0.187338	0.251337	0.00236499	0.0154257	0.00250554	0.0193494	0.998799	34.6347	5.14478	63.3754	5.41984	7.4944	0.00733886	1.36802	1.471	11.0955	3.32884	135.671	12.4524	102.794	55.9333	33.5043	3.50203	74.2129	33.0287	67.7467	8.30715	53.4588	190.849	9.98313	172.329	40.2397	40.2396	127.675	43.009	43.009	11.7367	194.814	44.2267	97.2692	111.461	172.772	90.8041	145.993
442	0.0108276	8.39184	0.0828032	0.0206132	29.2085	0.187404	0.192993	0.00135872	0.0062316	0.00103307	0.0121346	0.977659	26.6944	4.18947	44.9454	4.20147	5.7777	0.00862106	0.60023	0.763075	5.5023	3.13252	74.9489	12.2023	63.4014	55.354	29.3157	2.76688	60.0518	32.471	62.2323	6.55389	50.0601	125.553	5.63221	128.537	9.06975	9.06967	84.9173	31.9845	31.9845	6.42223	155.076	47.9172	98.9153	97.6414	178.809	84.7029	139.074
443	0.0784828	9.72741	0.0908716	0.0205823	42.9365	0.146371	0.580184	0.00802941	0.0341312	0.00550762	0.0392583	1.04132	28.9371	4.53355	70.6999	6.07582	17.2409	0.0610842	3.90477	2.49272	27.8628	2.52979	98.098	8.91386	122.637	44.6857	33.0539	3.17597	61.9546	32.5879	75.2424	19.0886	57.7355	367.969	21.3021	323.902	90.6621	90.6621	314.824	183.726	183.726	25.2923	199.245	38.6563	88.1199	81.8203	168.643	90.5547	164.201
444	0.0347662	12.658	0.115077	0.0284116	35.7339	0.194171	0.353779	0.00387513	0.016007	0.00262225	0.0275168	1.14517	36.5272	6.20023	56.4146	4.58738	10.5637	0.0190173	1.46615	1.50446	12.2802	2.96833	129.444	12.8447	116.004	61.9172	32.7351	4.21842	79.4601	32.5064	63.034	11.838	60.9483	285.278	13.6414	283.623	32.0529	32.0529	163.358	83.6381	83.6381	16.7561	164.904	40.8847	110.537	99.0986	191.254	90.1544	152.64
445	0.0133485	14.4911	0.072301	0.0249115	24.6105	0.154452	0.220376	0.00198038	0.0102303	0.00166403	0.0124607	1.20066	23.9177	5.62125	36.5745	3.7268	6.85366	0.0153064	1.24419	1.3548	12.8631	3.22166	38.5169	9.53705	74.7958	50.4153	27.1258	3.25027	68.4076	30.3581	57.1641	7.38676	43.4269	162.91	6.68523	146.579	31.0776	31.0774	111.406	43.9575	43.9575	8.06141	140.771	53.1844	84.5834	80.8126	147.34	77.9432	158.816
446	0.0139339	8.44249	0.106876	0.0228157	44.6083	0.161091	0.222535	0.00135929	0.0125063	0.00204296	0.0175801	0.977834	34.2345	4.61471	74.2456	4.74461	6.63823	0.00478409	0.795537	0.949658	6.18067	3.48887	106.483	13.7151	118.358	47.6359	35.7807	3.36939	67.2622	33.4016	72.7172	7.39398	55.0239	182.371	6.81969	169.316	28.8252	28.8252	106.619	29.071	29.071	8.95102	176.282	48.6445	97.3166	114.461	176.355	87.6358	160.167
447	0.0503002	4.31303	0.151268	0.0261864	67.049	0.197651	0.452028	0.00600801	0.0256833	0.00417157	0.0382648	0.712266	47.1379	5.33105	126.507	4.77308	13.4706	0.0400877	2.68382	2.16021	29.0857	2.67142	208.916	15.4186	180.039	49.1052	39.3449	2.95338	94.9073	34.3631	76.7109	14.939	62.7131	309.798	18.3934	289.46	61.5022	61.5022	224.892	116.97	116.97	22.7703	165.864	31.5985	112.312	91.5415	222.721	92.6192	145.873
448	0.0244025	3.36392	0.135916	0.019082	47.7319	0.278846	0.316407	0.00348626	0.0269229	0.00436053	0.0278946	0.614355	42.9752	3.48581	81.3859	3.91781	9.50356	0.00989472	1.47166	1.51492	11.9815	2.71592	160.238	14.9587	92.1994	63.1749	35.2543	2.3858	69.5498	35.2612	69.0632	10.22	63.3593	279.625	14.9145	235.956	74.3255	74.3255	191.463	65.3675	65.3675	15.7427	140.798	35.5091	127.712	92.028	217.789	90.8052	135.154
449	0.0230253	9.45597	0.0941061	0.021559	27.4322	0.165734	0.278887	0.00214485	0.0168554	0.00275001	0.0197011	1.02726	30.9145	4.73252	41.6587	3.42892	8.33714	0.00657329	1.09573	1.21018	11.3493	2.93424	59.7049	9.48768	67.9239	50.2215	32.98	3.30757	66.073	32.7695	57.2096	9.22019	50.1834	219.302	9.00418	197.851	43.4476	43.4476	128.594	43.2897	43.2897	12.9925	127.909	47.228	117.233	86.1278	158.825	84.6406	147.087
450	0.0137339	10.4058	0.0918385	0.0286159	30.7992	0.186695	0.20611	0.000773473	0.01312	0.00213189	0.0181618	1.05342	29.9019	5.05891	47.6747	2.42452	6.19521	0.00247865	0.730434	0.883537	7.0457	4.92495	70.0989	24.0054	74.7393	57.2272	30.5493	3.33687	69.5087	32.2943	62.0798	6.80478	51.3939	164.122	10.0413	151.257	34.32	34.32	95.9487	17.2532	17.2532	11.4131	104.489	66.3808	113.098	155.584	168.915	73.4541	149.275
451	0.0406425	2.93045	0.124379	0.0167749	70.0421	0.326087	0.431381	0.00499606	0.020585	0.00335426	0.0275702	0.558961	38.6483	2.89814	135.497	3.78564	12.7658	0.0204495	1.468	1.45592	10.1447	3.23035	176.659	14.7016	133.935	69.475	31.6093	2.02173	60.4015	35.3398	85.0211	14.3798	65.5897	321.614	12.4099	302.005	46.6239	46.6239	208.472	109.05	109.05	14.6045	142.793	39.4465	136.407	109.91	194.367	91.716	145.142
452	0.0040399	8.59456	0.0648468	0.0218425	26.4648	0.134745	0.111172	0.000563232	0.00248256	0.000419118	0.00725077	0.981402	21.5318	4.23711	40.1819	2.34526	3.20809	0.00424138	0.267076	0.37165	2.52395	4.07605	31.0113	14.8172	53.3994	39.9604	27.7563	2.2919	60.655	31.1221	61.8136	3.81463	51.6728	75.4927	3.13603	84.0436	-1.08997	-1.08997	59.1759	12.242	12.242	4.32483	97.9245	64.0113	93.3355	99.3845	159.871	65.7118	141.164
453	0.0361305	4.33423	0.137087	0.0206083	41.2041	0.223121	0.36895	0.00511046	0.0218244	0.00354958	0.0312484	0.715062	42.8865	3.95265	67.9156	4.88012	10.8721	0.0231625	1.6638	1.59321	12.4345	2.5421	181.92	14.4004	75.1502	55.5037	37.813	2.78981	72.2431	34.9126	64.2725	12.1889	56.086	295.913	13.0597	276.984	49.94	49.9399	192.863	101.171	101.171	17.9518	166.667	32.1743	109.699	86.6556	221.257	92.0782	121.51
454	0.0365775	4.13547	0.104718	0.0221974	35.0675	0.228534	0.39313	0.0021148	0.0389554	0.00621852	0.0369891	0.691012	33.636	3.88668	56.1723	2.94265	11.8104	0.0055222	2.12042	1.8744	18.7407	3.37736	100.237	18.9711	52.9452	55.7075	32.2887	2.3194	72.5282	33.9361	64.7734	12.5133	54.5335	314.669	17.9145	232.947	123.295	123.295	205.813	37.8291	37.8291	23.6588	115.533	47.53	126.244	110.707	212.87	83.1724	122.978
455	0.0123825	19.2927	0.121076	0.0245004	23.3113	0.129279	0.224713	0.00132708	0.0137383	0.00221686	0.0162335	1.35202	39.7799	5.68574	34.075	6.12685	6.66509	0.00731234	1.04669	1.20725	9.39804	2.21872	76.5702	7.91179	96.1507	44.505	40.0473	5.17914	59.8501	33.3327	46.6436	7.43294	43.5137	181.373	7.27614	156.671	41.0207	41.0207	110.567	32.2852	32.2852	9.04303	192.926	36.3234	81.8116	68.7536	167.769	89.2248	160.049
456	0.0270428	5.88931	0.145744	0.0215194	49.063	0.225753	0.321529	0.00166707	0.025646	0.00411577	0.0244902	0.836297	46.767	4.0251	83.9347	4.14624	9.58179	0.00474724	1.60053	1.58801	13.5465	2.88605	141.582	15.9918	112.695	61.3373	39.4646	3.41083	65.962	35.1881	67.3169	10.4353	56.2904	260.078	11.8932	216.76	70.1795	70.1795	151.444	36.2204	36.2204	14.9683	150.223	38.7085	113.325	97.1229	217.288	89.1272	148.123
457	0.0199308	12.4168	0.0871341	0.0219342	35.0278	0.211443	0.269679	0.00340321	0.0117364	0.00191737	0.0172788	1.13231	28.0315	4.01506	55.3487	3.21812	8.08465	0.0175106	1.28835	1.37525	12.5427	3.74334	81.4835	17.1179	93.6438	67.0234	29.2633	3.31884	47.25	32.9121	68.1211	9.05344	48.2984	186.161	7.60245	173.247	33.0276	33.0276	137.997	66.612	66.612	12.5112	127.973	53.7314	112.64	119.376	187.967	81.5439	157.286
458	0.0652436	1.79135	0.181623	0.0248459	54.3954	0.507918	0.544281	0.00796086	0.0306739	0.00494433	0.0415055	0.389451	50.1537	2.30574	97.1006	3.14575	16.2844	0.0448574	4.27397	2.66729	33.5084	3.52249	535.696	40.3184	68.9401	83.9933	29.8857	1.61522	56.6418	36.5681	68.6131	17.9609	62.3437	424.776	17.7702	382.725	84.5396	84.5393	280.218	152.036	152.036	24.7194	123.781	18.8167	109.844	122.427	262.649	92.845	69.3008
459	0.00433973	6.53065	0.0636898	0.019294	31.6885	0.182105	0.112604	0.000404936	0.00157106	0.000273852	0.0075228	0.868991	20.9797	3.13759	49.6889	2.2478	3.29823	0.00432925	0.348774	0.470591	2.88084	4.28109	37.8797	18.7364	55.0472	50.6006	26.0895	1.87664	46.2591	32.2868	69.5509	3.89179	49.9204	74.8681	3.62532	88.8769	-5.8243	-5.82431	49.1979	8.91758	8.91758	4.55913	95.0883	64.8975	98.4712	116.401	174.102	65.3411	141.093
460	0.0126073	5.11383	0.0791087	0.0205776	33.8389	0.201015	0.229756	0.00170621	0.0153075	0.00249225	0.0172271	0.771801	25.9744	3.87716	53.8129	2.98689	6.89935	0.00416766	0.820428	0.989312	7.36797	4.08946	50.7775	15.0285	52.6446	52.2899	28.446	2.11257	67.276	32.6388	68.6561	7.56135	50.9167	203.658	7.01643	176.606	45.2765	45.2765	126.315	36.9729	36.9729	11.2078	121.935	61.5319	101.343	117.928	160.751	75.612	134.932
461	0.0272132	7.83098	0.117927	0.0245639	47.2542	0.227644	0.341589	0.00391602	0.0173511	0.0028322	0.0243469	0.947541	37.821	5.07978	79.7643	4.74064	10.2131	0.0210468	1.38722	1.4474	13.8325	3.44106	115.435	13.7256	127.086	66.0705	33.051	3.50042	76.4495	33.5261	72.142	11.3765	54.1176	245.764	9.79675	225.687	44.6368	44.6368	174.073	85.7206	85.7206	14.7635	175.615	47.2292	100.25	113.792	178.435	88.4816	160.328
462	0.0672017	3.18337	0.111373	0.0201964	68.2884	0.327391	0.471416	0.00583565	0.0276954	0.00443376	0.0308664	0.588894	34.3213	3.82586	130.43	3.75364	13.9969	0.0255937	2.07867	1.84267	23.0887	3.41112	170.82	14.5587	145.492	72.1	28.0181	2.0022	77.8054	34.0808	87.889	15.5464	65.9687	367.654	15.4578	311.383	88.3732	88.3731	239.702	99.2425	99.2424	16.644	143.541	41.6857	136.845	115.857	185.791	91.5249	149.45
463	0.0353243	3.40789	0.149453	0.0208492	56.1589	0.283812	0.397725	0.00315007	0.0264786	0.00428258	0.0336373	0.614432	46.0471	2.95306	100.367	3.00228	11.9076	0.0119187	1.88226	1.75375	15.6763	3.49351	229.624	24.3295	105.002	64.2924	37.3486	2.45915	58.1582	35.8782	72.2054	13.0436	63.2449	304.156	13.641	268.79	68.0167	68.0167	189.7	69.499	69.499	19.0091	118.523	36.77	138.399	120.077	229.299	89.9919	124.284
464	0.0852721	2.93929	0.15413	0.0210255	56.7539	0.26291	0.675163	0.00446752	0.0458496	0.0073037	0.0409983	0.559754	43.2759	3.48158	102.038	5.50002	20.7206	0.0492234	7.98201	3.32251	45.8139	3.28202	423.029	19.8354	94.2534	56.2058	36.3281	2.18199	72.9001	35.2893	74.6049	21.987	70.881	501.653	17.9815	387.39	155.504	155.504	304.07	103.865	103.865	23.2599	196.529	23.5533	98.415	113.884	220.886	95.292	89.1635
465	0.0202495	7.91846	0.106152	0.0219959	38.9808	0.165213	0.275736	0.00233034	0.0194648	0.00316764	0.0242391	0.958968	34.9097	4.95574	62.8391	5.71023	8.20947	0.00615608	1.00913	1.14301	9.76542	2.37297	65.6736	8.4918	110.416	48.3656	35.4109	3.36776	73.8472	33.2216	67.3051	9.03317	48.529	228.142	10.63	202.344	49.4715	49.4714	139.215	50.1381	50.1381	13.0433	186.003	39.2734	79.5627	71.1515	169.592	86.9752	170.02
466	0.0253689	6.88409	0.117432	0.0220568	37.8364	0.197808	0.322388	0.00330494	0.0271318	0.0043565	0.0287673	0.898747	37.4651	4.34751	60.8765	5.14235	9.5635	0.0145572	1.97695	1.84093	22.4992	2.88431	123.674	14.3201	89.6285	55.9202	35.7807	3.26382	67.7444	34.0469	64.6691	10.4208	55.873	312.377	13.559	260.724	84.9143	84.9143	189.565	59.3841	59.3841	19.7023	180.128	40.3137	93.4055	96.0433	206.224	88.7895	143.275
467	0.11123	1.14042	0.250857	0.0226225	67.2441	0.572845	0.682203	0.00610855	0.0534864	0.00848252	0.04438	0.268101	67.4117	2.87326	129.344	3.46338	21.0505	0.0368591	7.5146	3.22811	57.2199	3.27938	822.152	29.4878	79.9677	71.2722	31.5205	1.24832	78.1767	36.9291	63.7794	21.9996	66.0017	558.711	24.5612	440.189	170.49	170.491	349.454	134.407	134.407	27.4074	132.585	9.97624	128.366	114.173	252.773	96.4519	55.2749
468	0.0525888	0.658301	0.223831	0.0220358	81.2085	0.898987	0.489678	0.00559137	0.0422275	0.00677661	0.0443934	0.160455	64.9202	2.44212	170.058	3.33212	14.979	0.0324557	4.24823	2.65017	32.0829	3.12357	522.659	32.0517	96.996	72.2291	23.3481	0.737111	74.606	37.0758	69.9098	15.7414	66.403	434.707	22.0785	363.73	117.726	117.726	277.837	107.913	107.913	24.6708	126.674	17.9095	121.19	108.583	265.079	94.0557	78.9215
469	0.0445579	5.53556	0.101186	0.0238138	42.805	0.194468	0.45555	0.00511682	0.0229324	0.00372821	0.0314281	0.806069	31.1951	4.19287	70.9952	3.42094	13.6532	0.0288622	2.30166	1.9863	20.6104	3.71803	154.617	20.1364	86.5675	51.844	32.1933	2.58023	70.866	33.2998	73.6464	15.1423	63.9124	325.263	18.341	309.975	52.7663	52.7663	202.228	102.558	102.558	19.1373	134.874	45.5542	123.647	125.84	203.993	87.8403	133.859
470	0.0229975	6.10448	0.12747	0.0219063	41.5019	0.21356	0.300331	0.00279845	0.0223904	0.0036251	0.0221964	0.855012	41.4098	4.62679	67.9771	5.54333	9.22812	0.0101962	1.36952	1.43938	11.6162	2.22874	101.429	11.3389	106.514	58.7528	36.5336	3.30157	75.1544	34.2808	65.2445	9.79836	57.4901	217.456	11.304	182.258	60.0827	60.0829	161.724	54.0881	54.0881	13.5808	178.135	34.3589	89.2869	72.6319	208.934	88.909	157.206
471	0.0142144	5.47483	0.100663	0.0221765	42.1559	0.178642	0.233343	0.00252983	0.0122462	0.00200818	0.0181281	0.806053	32.2503	4.21062	69.5966	3.99834	6.98011	0.0142891	0.834527	0.994299	7.42957	3.01538	100.038	15.8957	89.5311	47.6542	33.8719	2.6443	71.1795	33.4506	72.257	7.77719	55.7672	166.602	7.82838	160.894	24.7517	24.7517	120.395	47.9971	47.9971	11.2152	147.228	43.7587	104.188	98.5412	211.246	85.3238	149.727
472	0.00912139	7.26009	0.0925063	0.0234753	29.5473	0.2121	0.184491	0.00126445	0.00973638	0.00160022	0.0161401	0.916552	29.9595	4.29782	45.6025	3.4517	5.54686	0.00359535	0.544791	0.694197	4.33732	3.4475	77.6776	18.3144	61.2708	60.5461	30.2036	2.8535	65.7727	32.9949	60.6328	6.15363	55.5127	168.955	8.02363	168.093	18.6939	18.6939	92.8065	24.8541	24.8541	9.80761	133.716	50.7099	100.098	109.463	206.692	79.8179	136.482
473	0.0359668	11.135	0.0871626	0.0262313	23.4344	0.127584	0.36295	0.00329272	0.0125054	0.00206403	0.0233881	1.08966	28.078	5.57551	34.8074	4.80143	10.8054	0.0163957	1.2415	1.33676	10.3575	3.48198	79.8592	13.2487	56.6589	39.8452	32.1615	3.33937	74.7103	31.4554	53.1904	12.2593	49.0935	232.42	11.0305	240.08	18.3122	18.3121	123.581	68.9405	68.9405	14.9421	177.975	51.4134	86.9092	109.939	172.998	84.5638	131.616
474	0.031775	5.01842	0.121501	0.0195942	38.3658	0.228035	0.333085	0.00298392	0.0223804	0.00361431	0.0235552	0.767691	39.2166	3.96131	62.1568	4.46799	9.92569	0.00787437	1.21054	1.30819	12.6237	3.52703	107.914	11.7954	76.4289	59.0767	35.5001	2.8485	69.0979	34.5471	64.1399	10.9325	58.9339	268.924	10.8606	227.449	67.6226	67.6226	173.036	58.5101	58.5101	15.2867	167.968	49.1062	110.076	115.653	158.565	89.1718	139.979
475	0.0075908	5.37923	0.0849862	0.0219052	45.0113	0.245059	0.163814	0.00072266	0.0068939	0.00114	0.0127766	0.800012	27.6362	4.4039	75.5695	3.9602	4.95199	0.00468799	0.563863	0.728479	5.11518	2.84891	66.4003	13.4164	89.8443	64.928	26.865	2.34521	74.8977	32.4543	78.3497	5.5185	56.705	115.552	5.11011	117.962	10.2463	10.2463	76.811	15.7381	15.7381	7.54589	143.921	45.1006	94.8397	87.0535	200.917	81.8187	159.869
476	0.0244718	5.30895	0.0968219	0.020358	41.328	0.21766	0.308051	0.00435629	0.0189845	0.00308005	0.0226263	0.792901	31.1767	3.77547	68.0225	3.85541	9.28218	0.0147366	1.249	1.35272	11.8015	3.13074	89.2793	15.4311	82.5917	57.4451	31.4575	2.51176	64.0276	33.6791	72.3536	10.1672	54.0773	225.351	11.2819	201.129	50.0582	50.0582	174.832	80.5557	80.5557	14.5548	143.99	46.1617	104.366	100.87	203.444	84.2017	148.891
477	0.0130109	11.2022	0.107182	0.0262531	32.8377	0.163219	0.20683	0.00142515	0.0140785	0.00228755	0.0180988	1.09176	35.2856	5.57585	51.2191	3.82857	6.18485	0.00474649	0.673497	0.823309	6.79878	3.5332	64.6556	13.2999	91.679	50.9494	34.8523	3.90155	74.5833	32.7879	60.925	6.80126	54.3982	170.2	8.52157	154.133	36.9855	36.9855	115.816	31.4957	31.4957	12.397	147.179	53.6788	96.9182	107.248	171.265	81.5374	161.423
478	0.0156915	6.36737	0.090395	0.0201821	35.6038	0.203139	0.24616	0.00142591	0.0132546	0.00214024	0.018286	0.865763	29.6737	4.13847	56.774	3.53204	7.38282	0.00631831	0.93907	1.1048	10.5593	3.17747	58.306	11.6054	74.186	56.2856	30.7134	2.66486	66.1572	33.0933	67.787	8.19218	55.3238	183.447	7.90841	159.9	41.2134	41.2134	120.449	31.4483	31.4483	9.75782	133.885	50.2474	104.667	93.5476	171.42	81.8243	152.329
479	0.0630902	9.75048	0.136919	0.0260222	37.446	0.186234	0.532376	0.00393787	0.0351911	0.00562995	0.0332792	1.04093	43.7265	5.56721	59.9003	5.61413	15.7271	0.017815	3.67583	2.46209	35.2969	2.73536	142.226	12.8057	103.54	56.7553	38.0806	4.17785	77.6426	33.8728	60.3194	17.4177	49.5927	395.046	14.4288	327.285	106.071	106.071	216.691	79.6813	79.6813	23.8819	190.946	37.2609	94.4012	91.959	200.754	90.9876	144.539
480	0.0518835	4.95539	0.150643	0.0207163	48.2269	0.273673	0.481443	0.0084583	0.0283325	0.00459447	0.0395867	0.766406	47.6292	3.94244	82.1355	4.98306	14.0815	0.0265207	1.95037	1.80188	17.838	2.92541	177.719	14.7644	110.397	70.7048	36.9535	3.15045	68.8301	35.3094	66.2122	15.8723	54.9166	352.348	18.2068	329.701	64.6519	64.6519	250.224	143.873	143.873	23.7981	176.113	36.3667	105.744	99.5924	207.623	91.732	137.973
481	0.0221265	2.69634	0.12865	0.0176185	68.343	0.318943	0.312743	0.00310484	0.0232367	0.00377492	0.021665	0.532369	41.4957	3.26595	130.905	3.9102	9.42276	0.0078441	1.12865	1.23717	11.7564	2.61094	115.517	13.3684	130.074	65.8618	32.7887	2.02156	70.1611	35.3006	81.868	10.203	59.8883	240.122	9.50254	203.745	57.9819	57.9819	174.017	66.5084	66.5084	12.1022	139.057	37.8935	121.186	86.3936	210.59	88.7315	161.207
482	0.0465813	2.62343	0.139177	0.0205663	59.1698	0.327952	0.444527	0.00556694	0.0226754	0.00369022	0.0391311	0.51907	42.1289	3.6319	108.003	4.13927	13.0975	0.0299959	2.0986	1.80596	20.4421	3.14882	247.095	17.2895	91.6627	66.5849	32.0965	1.99783	78.4607	35.08	76.8516	14.7704	66.6366	331.246	19.5168	325.085	49.8312	49.8312	212.892	111.641	111.641	24.1531	153.298	33.1618	125.88	108.382	213.798	93.0383	115.921
483	0.0234031	5.67062	0.0967136	0.023524	39.1969	0.222583	0.305923	0.00249619	0.0205495	0.00334081	0.0240077	0.821285	30.8788	4.77883	63.7304	4.00536	9.80672	0.0101351	1.3783	1.44017	17.4212	2.84936	100.807	13.9461	81.1053	59.8874	29.6222	2.64557	79.7139	32.7223	70.5612	10.0469	60.6559	252.126	10.2106	215.84	58.6988	58.6988	156.331	46.6529	46.6529	12.2018	145.342	41.9156	110.694	93.0104	204.956	86.8535	144.784
484	0.0154444	7.60746	0.107623	0.0212059	40.6768	0.228022	0.24916	0.00181753	0.0161264	0.00261373	0.0204063	0.938766	34.891	4.46814	66.4372	4.90361	7.45987	0.00536472	0.831056	1.00366	7.81092	2.96379	88.7975	11.0766	97.4082	65.8632	32.2369	3.26631	67.2828	33.6162	68.973	8.21072	52.9173	183.725	9.92214	166.655	41.0981	41.0981	123.767	37.4028	37.4028	14.1058	174.34	44.6387	95.8393	94.7933	175.221	87.7466	156.947
485	0.0286968	6.04498	0.112878	0.0216836	54.4726	0.28128	0.327476	0.00470004	0.0186773	0.00303508	0.0254295	0.848022	36.6454	4.6283	95.7807	4.22635	9.75816	0.0128958	0.941273	1.0732	9.70837	2.69482	90.8727	10.7707	139.058	76.8345	30.2401	3.0525	75.6173	33.7225	78.0271	10.8488	58.5394	289.396	12.6051	261.98	54.7685	54.7685	198.525	96.2488	96.2488	14.7468	149.967	41.1773	112.257	86.4606	183.423	88.2554	171.548
486	0.0281573	5.424	0.110078	0.021274	41.4855	0.227658	0.293212	0.0020487	0.0204658	0.00331799	0.0270342	0.798616	35.3093	3.98025	68.4305	3.31434	8.97765	0.00730331	1.32825	1.42124	11.7538	3.59631	107.504	15.7996	78.2302	60.3008	33.2265	2.77545	67.5055	34.0775	69.5518	9.60908	57.5426	260.911	12.3605	231.818	56.8153	56.8153	151.172	47.1582	47.1582	15.3621	130.229	49.4735	127.407	118.319	186.292	86.2727	141.222
487	0.0178201	7.31571	0.0851823	0.0232262	31.4469	0.200579	0.31014	0.00275434	0.0259389	0.0041738	0.0279383	0.913952	27.8657	3.88012	49.109	2.44536	9.30567	0.00703167	1.08306	1.20112	8.4216	4.37068	59.2276	21.593	61.4696	57.1985	29.9016	2.65581	58.4166	33.0143	64.3568	10.0323	53.21	257.249	13.3131	210.189	75.0556	75.0557	183.485	63.729	63.729	14.6821	103.101	62.6275	109.574	133.76	182.967	72.0894	141.627
488	0.00501125	10.4892	0.076605	0.0234084	30.9513	0.139793	0.129073	0.000554725	0.00428503	0.000707958	0.00807149	1.06531	25.1146	4.61106	47.9489	3.66607	3.85869	0.00308736	0.393525	0.529165	3.35655	3.51973	50.8424	15.2242	75.1818	43.165	30.23	2.90273	61.7294	31.6861	65.4186	4.38548	47.9009	87.9699	3.55712	90.8689	6.41308	6.41308	59.2561	9.7307	9.7307	5.755	141.612	54.8736	83.7673	101.695	185.786	75.4162	155.297
489	0.0255338	8.89183	0.138879	0.0233117	34.4206	0.229119	0.346898	0.0031599	0.0239443	0.00388767	0.030442	1.00214	45.0303	5.1703	54.074	7.01467	10.3299	0.00985591	1.29099	1.36791	15.6868	2.97353	114.299	9.7642	101.972	68.4087	36.4883	4.06167	74.3824	34.2698	56.7681	11.3636	56.8853	286.645	16.0071	253.933	65.2453	65.2453	166.357	56.1606	56.1606	16.5268	233.143	42.5395	78.9052	97.9568	160.488	91.1704	151.565
490	0.0169668	12.7003	0.0929932	0.0275804	36.1582	0.136812	0.269606	0.00181646	0.0166448	0.00270567	0.024749	1.14307	30.1613	5.68084	57.3123	5.15965	8.016	0.0074893	1.35967	1.42544	13.1071	3.51035	76.135	15.6233	109.525	43.6885	32.9876	3.69666	72.8178	31.8036	67.7465	8.90465	56.5348	226.044	11.9055	212.297	40.0414	40.0414	123.956	37.0847	37.0847	14.3888	189.323	51.8843	73.9251	110.524	188.769	81.7882	166.252
491	0.0196063	11.0408	0.0848495	0.0239155	32.0355	0.168764	0.27755	0.00255345	0.00993181	0.00164792	0.0220964	1.09127	27.4149	5.10381	49.8901	4.06364	8.28857	0.0148299	1.11653	1.2349	12.2741	2.69923	74.1119	11.8875	79.8869	52.6572	29.7158	3.24237	67.8174	31.7401	65.1718	9.38017	48.2354	205.294	10.6605	217.996	9.00838	9.00837	103.737	55.2364	55.2364	11.05	145.065	42.6094	102.55	83.9323	194.21	84.8608	151.583
492	0.00995569	10.6915	0.0782754	0.0241054	31.7725	0.190356	0.182012	0.00139673	0.00811668	0.00133633	0.0148806	1.07035	25.545	4.79145	49.4362	3.35832	5.46456	0.00667946	0.618408	0.790738	5.61427	3.94302	57.1327	15.2756	77.5379	58.7938	27.5159	2.97631	64.3152	31.6088	66.1425	6.11563	48.7613	145.405	6.90407	147.398	14.2461	14.2461	87.198	30.9367	30.9367	9.3353	134.322	59.049	96.4561	117.233	168.478	77.4653	155.063
493	0.0207611	5.68813	0.0776633	0.0194579	33.0995	0.172029	0.272043	0.00282964	0.0148637	0.00241898	0.0212863	0.819684	25.5103	3.3183	52.2664	2.72445	8.15162	0.0164748	1.09887	1.23487	9.61834	3.29545	49.3885	17.4578	59.0041	46.3287	30.4207	2.16495	53.2043	33.1405	68.0184	9.04224	49.5098	220.407	9.40002	205.958	36.5267	36.5267	139.002	62.8517	62.8517	12.6769	107.199	52.0451	100.887	95.6149	208.565	72.4227	142.001
494	0.0722641	1.96054	0.208869	0.0192671	57.663	0.364019	0.558072	0.00438554	0.0435352	0.00694485	0.0502501	0.420156	60.5608	3.33702	104.322	4.55251	16.7385	0.0290462	4.3401	2.65024	28.9569	3.13159	488.588	16.808	90.9615	63.8995	37.7887	1.89472	78.7254	36.4212	63.6648	18.0506	64.5708	456.002	26.1151	385.786	124.929	124.929	272.986	96.816	96.816	28.5985	166.025	19.9041	129.909	108.795	211.813	96.48	80.7792
495	0.0220897	6.54027	0.110194	0.03195	49.5534	0.195943	0.293395	0.00340007	0.014281	0.0023461	0.0223339	0.867613	34.5106	4.72223	84.9946	3.25364	8.70672	0.0164898	1.13898	1.2466	11.8201	4.60491	144.571	35.446	114.2	54.3694	33.5117	3.01182	75.9064	33.3531	76.4024	9.79974	58.2457	242.381	11.9897	240.484	27.1611	27.1611	148.501	72.8966	72.8966	13.2744	134.529	52.82	90.5038	155.977	209.976	79.75	147.834
496	0.0195687	7.78857	0.110337	0.0218244	46.3781	0.184609	0.248825	0.00220397	0.0215485	0.00348651	0.0191846	0.942159	35.7876	3.52297	78.0701	3.67526	7.44699	0.00686474	1.07809	1.22347	9.66659	3.94655	90.2806	21.4374	114.068	53.5147	36.9816	3.27513	49.7237	34.5212	73.0231	8.03753	48.7475	225.837	9.49009	178.792	68.539	68.5391	154.477	46.1728	46.1728	12.0044	145.4	54.4069	92.8568	128.233	199.933	79.8713	163.581
497	0.0208322	11.1859	0.10153	0.0234048	31.2657	0.192495	0.259442	0.00126836	0.018849	0.00303137	0.0220525	1.09521	33.5493	5.01732	48.3281	4.41225	7.7561	0.00387169	0.916256	1.03793	8.28297	2.90455	55.7437	11.4237	88.7975	60.1083	32.6872	3.75277	66.2656	32.9645	60.2269	8.48638	51.9314	208.816	11.4926	173.763	59.9245	59.9245	127.561	23.4816	23.4816	13.3791	158.675	47.0429	83.8465	84.4411	181.154	81.3591	162.616
498	0.00701969	8.64272	0.0842538	0.0273277	34.4392	0.164837	0.15637	0.000867328	0.00720088	0.00117854	0.0110815	0.987729	27.1165	5.44639	54.374	3.33688	4.68925	0.00403795	0.558764	0.719673	4.92949	3.42763	78.2758	17.1826	83.5704	48.9844	29.2804	2.93869	79.2802	31.3538	68.1878	5.25004	56.536	99.8809	5.20451	95.1023	16.8598	16.8598	85.1885	17.214	17.214	6.87668	129.622	50.5391	106.901	108.726	201.515	80.8757	152.655
499	0.0165474	9.37401	0.118119	0.0237394	34.5997	0.218315	0.253872	0.00340531	0.014791	0.00241378	0.0200551	1.02477	38.7996	5.20276	54.3488	5.58618	7.5851	0.00858225	0.878557	1.03718	8.24157	2.77662	75.0877	10.5256	107.178	65.938	33.9505	3.84793	73.446	33.5591	60.5312	8.41403	49.5403	228.26	8.6936	217.15	31.7993	31.7991	135.185	61.7213	61.7213	11.9955	190.929	43.6367	80.3677	86.2472	177.368	86.3597	165.6
500	0.0589743	5.7486	0.115164	0.0199789	46.7246	0.161971	0.482109	0.00507818	0.0293062	0.00472479	0.033111	0.831574	35.9886	3.85894	79.0426	5.70395	14.4237	0.0284906	2.55083	2.06449	25.4798	2.11743	154.569	13.7084	100.439	43.9832	38.1592	2.9198	63.1834	34.2632	73.2269	15.8662	56.0933	378.903	17.4282	339.875	78.7896	78.7896	232.878	114.018	114.018	22.3332	179.417	29.2801	92.6234	71.6198	234.177	91.1646	140.089
501	0.0214658	6.29211	0.11295	0.0224457	34.281	0.161191	0.296273	0.00344912	0.0157472	0.00255578	0.0233609	0.861407	35.9156	4.8102	54.2996	5.65145	8.77193	0.0147353	1.04899	1.16669	8.58494	3.1141	124.239	10.9698	70.2148	44.6162	36.5763	3.07187	77.6938	33.4808	62.284	9.85576	55.3072	234.687	13.2581	223.929	37.6529	37.6529	156.401	74.8628	74.8628	13.6364	198.443	43.1152	95.5145	103.477	167.813	91.0138	131.696
502	0.0184165	3.9019	0.108354	0.0179567	47.6406	0.220424	0.267245	0.00156153	0.0152525	0.00247669	0.018882	0.673334	34.728	3.50666	81.3599	4.27415	8.0304	0.00555642	0.869664	1.01935	9.45241	2.53673	107.068	11.9634	83.8796	52.9264	34.0239	2.2931	66.2623	34.4085	74.9935	8.86425	59.0798	188.191	8.32346	166.706	41.6794	41.6795	123.743	32.2536	32.2536	11.8716	148.904	37.7782	113.716	83.2069	201.781	88.9708	144.689
503	0.0134574	5.48883	0.0948497	0.0226745	50.9701	0.22143	0.225039	0.00249245	0.00953307	0.00156556	0.0146079	0.805777	30.4667	3.93973	88.1466	3.59337	6.82516	0.0117884	0.723392	0.877004	7.51469	3.22051	90.7734	19.6635	115.022	58.9569	30.5399	2.51836	66.309	33.4138	80.6853	7.56959	54.3297	186.34	6.7694	182.954	19.2575	19.2575	115.892	49.3873	49.3873	9.10143	136.353	46.6409	99.4713	104.554	222.688	81.2271	163.787
504	0.0339355	4.06995	0.119585	0.024035	48.7834	0.29868	0.394767	0.0054366	0.0230959	0.00373411	0.0317331	0.690102	37.0933	4.80506	83.7884	4.38725	12.005	0.0194221	1.67778	1.61866	13.6601	2.5256	172.745	14.9732	87.8257	72.548	29.4254	2.51013	88.3655	33.6422	74.0415	13.0424	67.8927	301.625	14.1019	276.765	58.997	58.9969	224.667	111.03	111.03	20.0353	152.067	32.5852	117.404	85.9109	225.938	91.4113	130.148
505	0.072689	2.05938	0.188928	0.0147451	64.755	0.386575	0.506495	0.00545637	0.0414316	0.00665754	0.0463804	0.440242	58.2789	2.99538	122.034	5.38163	15.0838	0.0148731	2.83314	2.18904	29.7057	2.4743	287.219	8.74203	100.192	70.0492	36.4988	1.95438	70.0793	36.516	68.2461	16.3431	65.487	415.961	24.0557	353.068	112.496	112.496	259.297	97.4365	97.4365	25.547	179.373	25.5226	133.909	85.4419	168.712	96.6622	111.427
506	0.0301467	2.75056	0.128744	0.0177492	62.5178	0.259031	0.334734	0.00201669	0.0218245	0.00351499	0.0267295	0.535689	40.9867	3.28638	116	4.74824	10.024	0.00734146	1.08566	1.2189	8.79305	3.22666	139.438	13.503	108.893	53.8346	35.7123	2.02026	70.3833	35.2406	79.461	11.0061	63.1552	292.125	13.0256	256.451	65.0066	65.0066	161.471	45.9815	45.9815	16.3068	173.259	42.7224	107.331	108.315	185.703	90.4123	147.336
507	0.0567518	9.39638	0.112408	0.0210916	38.5892	0.174336	0.487782	0.00321132	0.0361474	0.00576125	0.0372715	1.02387	35.7865	4.41209	62.0214	4.35149	14.1692	0.0176633	4.04439	2.63613	45.0394	3.06405	121.732	11.3151	113.483	52.724	36.2096	3.61705	61.0104	33.7833	66.3237	15.8574	53.366	376.722	18.1141	306.814	110.991	110.991	223.895	77.6624	77.6624	22.9698	158.933	42.7568	119.659	101.662	173.379	90.611	153.952
508	0.0107811	9.12774	0.0922137	0.025984	29.9999	0.17114	0.168694	0.00100416	0.0081498	0.001331	0.01172	1.0095	29.8089	5.1137	46.2317	3.7339	5.05204	0.005076	0.67549	0.846643	4.63465	3.47941	79.896	16.9434	72.9767	51.4024	31.3204	3.19492	73.0796	32.2278	61.1619	5.65102	53.2665	123.782	5.61101	118.401	19.3925	19.3925	88.4019	21.0909	21.0909	8.40042	143.523	50.9828	98.0558	110.644	198.004	81.3893	145.241
509	0.0151231	7.74823	0.117605	0.0214709	38.1868	0.215974	0.247087	0.00224748	0.0159569	0.002599	0.0214057	0.946812	38.2404	4.51215	61.4714	4.47922	7.39944	0.00638021	0.817119	1.00108	6.11029	2.8772	92.0067	11.3252	95.8748	62.6879	34.8216	3.48978	67.514	34.0116	64.4493	8.14382	50.8868	201.032	10.0447	185.926	39.2132	39.2132	130.366	48.4822	48.4822	14.0616	160.327	43.2713	104.896	92.5355	181.346	87.916	155.254
510	0.00476245	6.56418	0.0741851	0.0225376	29.3043	0.214755	0.120651	0.000326603	0.00336205	0.000562837	0.00817788	0.87558	24.0978	4.52432	45.2582	3.07132	3.65027	0.00258227	0.391159	0.529509	3.88617	3.54849	59.1147	13.8666	55.9412	59.8365	25.5477	2.29517	72.1793	31.5208	64.1674	4.11918	48.5524	87.5274	4.01258	95.392	1.4659	1.4659	53.6499	7.49034	7.49034	5.31784	121.369	54.4237	111.124	105.787	175.011	79.5352	136.269
511	0.0175649	2.18282	0.133066	0.0214896	68.035	0.317594	0.280557	0.00195166	0.0190393	0.00309458	0.0257146	0.454044	42.5857	2.74135	130.677	2.85374	8.41355	0.00550726	0.996726	1.13523	11.0945	3.33875	134.267	27.8994	105.738	58.9504	34.214	1.73762	63.3684	35.7896	80.9496	9.21302	57.8725	241.557	12.6247	220.626	51.8903	51.8903	140.787	40.6449	40.6449	18.3344	112.104	43.0416	115.84	112.526	246.28	82.1491	147.544
512	0.0148806	9.76181	0.0791279	0.0224064	24.9109	0.15141	0.228751	0.00209192	0.0086168	0.00141248	0.0130181	1.03469	25.8637	4.59526	37.3825	3.32739	6.841	0.0103299	0.797582	0.969624	6.68508	3.78394	55.9633	12.878	56.3802	46.0703	30.1752	2.88871	63.3862	31.8801	56.7267	7.72583	45.7126	146.296	5.82954	137.716	21.9708	21.9708	99.4049	39.4731	39.4731	7.56157	132.107	57.6683	103.684	110.796	157.371	79.7331	137.562
513	0.0709352	2.3412	0.208002	0.0205669	53.267	0.354555	0.580663	0.00306869	0.0514106	0.00818362	0.0574094	0.479764	62.0318	3.18577	94.1872	4.11497	17.1284	0.0113897	4.40188	2.65284	50.3209	3.03298	410.412	21.455	78.348	68.2307	39.0417	2.17916	71.7647	36.5668	60.686	18.5901	71.4956	520.481	29.2285	423.153	155.948	155.948	269.551	58.6023	58.6023	29.3916	151.134	22.6436	123.16	105.244	238.21	94.7965	85.4976
514	0.0417018	6.96895	0.123866	0.0209431	44.4546	0.186136	0.404615	0.00347612	0.0303447	0.00490262	0.0374719	0.901123	39.7492	3.76567	73.8108	4.87325	12.0628	0.0116705	1.85587	1.71721	17.323	3.24013	120.219	16.9789	126.515	52.7182	38.94	3.36002	57.0536	34.7535	68.6306	13.1661	48.9667	342.442	17.1112	291.737	89.1236	89.1236	205.598	80.4594	80.4594	21.3081	177.251	44.3037	89.8803	107.797	208.229	86.8049	158.726
515	0.0775956	3.05587	0.132139	0.0201692	64.4817	0.274227	0.540934	0.00591352	0.0366782	0.00583736	0.035951	0.574426	41.6737	3.31475	120.658	3.42511	16.2711	0.0341276	2.6207	2.0988	27.9774	3.25866	160.531	19.2614	127.561	59.5745	35.1476	2.18799	68.5406	35.2787	79.8492	17.6671	66.6027	379.986	17.6254	302.096	118.63	118.63	301.827	136.701	136.701	23.1149	131.101	40.695	127.774	110.518	219.226	88.6639	147.684
516	0.0238757	5.88151	0.10278	0.0200512	50.9619	0.202171	0.341815	0.00253757	0.0218911	0.00354447	0.0263132	0.836132	32.9688	4.16123	87.9968	4.58078	10.2143	0.0092402	1.52803	1.57222	12.7921	2.8288	100.367	11.067	122.966	54.9755	32.9761	2.78302	68.42	33.602	78.6013	11.249	62.1213	245.545	13.5591	215.015	60.31	60.31	166.044	54.2594	54.2594	16.221	162.682	41.9622	107.28	91.9853	180.814	89.0182	163.606
517	0.0357635	5.73923	0.0989745	0.0214678	33.5476	0.167916	0.371661	0.00460851	0.0167403	0.00273692	0.0299683	0.821767	31.3888	3.73925	53.0386	4.29597	11.13	0.0159114	1.44533	1.46708	12.4903	3.53679	112.53	18.5312	62.937	45.2916	34.6932	2.61421	61.5218	33.745	64.4796	12.434	51.3889	290.054	15.6864	288.604	34.0955	34.0955	163.214	89.57	89.57	16.9593	162.548	48.0519	94.5335	117.119	204.047	85.0173	129.106
518	0.0183089	5.09434	0.0951964	0.0178129	38.1306	0.212681	0.281327	0.00118674	0.0186976	0.00300983	0.0224966	0.77682	30.886	3.66743	61.7735	4.30271	8.41682	0.00407039	1.20956	1.305	12.5165	3.04104	77.4891	10.1051	72.0552	55.5015	31.6946	2.43687	62.9503	33.7351	69.5868	9.24987	57.4414	209.016	8.42122	172.412	57.7276	57.7276	129.192	22.7208	22.7208	12.7021	157.12	46.7573	105.564	94.9	161.585	87.1378	145.246
519	0.0162726	7.06526	0.0932543	0.0207234	28.6973	0.181749	0.257055	0.00263939	0.0124649	0.00203458	0.0188104	0.907579	30.6228	4.49338	44.0817	3.83205	7.69099	0.0100411	0.799503	0.959521	8.51933	3.113	59.6892	9.64005	59.6581	51.6779	32.1215	2.88612	69.6588	32.9322	59.1545	8.59381	51.151	192.873	10.0984	189.312	25.1599	25.1599	129.113	62.7275	62.7275	11.5003	143.036	49.4984	105.334	91.4156	153.146	84.4548	139.801
520	0.00745195	6.95122	0.0900951	0.020262	32.8415	0.234759	0.138243	0.00093456	0.00871037	0.00143428	0.0123751	0.900428	29.1302	4.12792	51.5978	4.7584	4.15713	0.00304316	0.543221	0.718037	3.8649	3.22236	77.7927	11.9026	68.3346	66.3343	28.7023	2.73105	63.7961	33.0065	65.1081	4.57335	55.2908	109.85	5.38019	105.343	16.704	16.704	87.1436	19.7068	19.7068	6.81715	173.516	48.7394	90.526	101.031	172.319	85.4615	142.351
521	0.107139	0.385419	0.301685	0.0154666	73.6462	1.0599	0.650685	0.0052922	0.073963	0.011579	0.0536722	0.0899266	84.828	1.64533	147.84	3.68134	20.0338	0.0180226	6.57984	3.11808	44.6411	3.24091	822.618	23.1382	71.9878	50.501	24.3349	0.441898	57.0002	37.9091	56.7482	20.3134	58.1113	645.236	23.4195	452.938	248.126	248.126	379.576	93.9827	93.9827	32.4086	139.471	10.007	140.173	112.836	235.813	97.1768	53.2546
522	0.0142549	7.52424	0.0924675	0.0247833	33.9572	0.159859	0.229615	0.00258882	0.0098633	0.00160973	0.014535	0.93119	29.6456	4.87769	53.591	3.92735	6.86127	0.0123395	0.854983	1.02053	8.30832	3.44672	90.9666	16.1578	75.274	46.1061	32.2231	2.91847	74.3788	32.4075	65.9717	7.7187	55.0464	148.403	7.84975	139.009	26.3652	26.3652	121.52	47.9398	47.9398	9.12203	149.633	49.5294	101.204	111.392	194.757	83.8846	143.776
523	0.0269132	11.3446	0.127236	0.0250889	40.4802	0.16116	0.327061	0.00207459	0.0208924	0.00334696	0.0228916	1.1023	41.0321	5.11874	65.5977	4.90957	9.74734	0.00887975	1.45066	1.48935	12.8911	2.68945	114.581	14.6685	129.906	50.5415	39.2039	4.2617	67.3516	33.8865	64.4982	10.7684	49.4249	287.835	11.3566	248.451	63.2797	63.2794	147.813	45.469	45.469	12.5397	170.139	38.7948	93.9821	89.0103	216.914	87.7672	161.44
524	0.0336684	7.03971	0.110892	0.0226197	40.1344	0.180652	0.374421	0.00543486	0.0229019	0.00371366	0.0291308	0.903411	35.9687	4.66617	65.2049	4.20625	11.1604	0.0233157	1.89042	1.77936	20.4587	3.54694	90.7	12.7472	106.382	51.2442	35.4922	3.21645	72.76	33.6028	67.6766	12.3457	55.7199	299.431	12.2707	278.643	54.0915	54.0915	210.356	114.008	114.008	21.0336	159.743	51.0335	105.422	114.019	166.165	86.5722	160.387
525	0.0168081	7.01415	0.106281	0.0244157	37.6945	0.234688	0.261784	0.00152155	0.0139108	0.00226567	0.0186889	0.901369	33.5218	4.59574	60.6683	4.86373	7.83768	0.00980199	1.20531	1.28671	10.5544	3.61983	128.976	17.8744	85.26	66.3507	30.8777	3.06181	71.7411	33.3118	67.1936	8.7148	62.4272	190.742	10.0282	173.486	39.2746	39.2746	124.863	30.5732	30.5732	11.9906	181.45	47.3233	89.8952	121.086	197.22	87.0644	139.625
526	0.0173966	3.92725	0.0946083	0.020021	44.0213	0.231624	0.253614	0.00241935	0.016096	0.00261619	0.0207591	0.668268	30.2125	3.33043	73.8787	2.77762	7.62064	0.00641343	1.03545	1.16493	8.64007	3.74062	98.3523	18.7461	70.5851	55.3402	30.6877	2.04287	62.9662	33.9538	75.6107	8.36622	58.5408	231.955	10.6698	210.46	44.2829	44.283	138.239	45.5637	45.5637	12.1184	112.19	51.6557	132.738	122.305	196.6	83.0615	138.527
527	0.0246432	4.80451	0.111288	0.020375	43.3286	0.166046	0.321407	0.0029313	0.0232517	0.00375678	0.0227457	0.756207	36.686	4.24054	72.0322	3.75357	9.5913	0.00759934	1.13343	1.2547	11.8833	2.5744	64.9814	11.1326	89.4557	42.7558	37.664	2.70632	74.8329	34.0368	70.0716	10.5024	50.5196	275.652	11.2001	238.559	61.99	61.99	158.565	56.9171	56.9171	13.6966	133.689	41.8466	106.294	77.7279	192.224	83.8951	160.092
528	0.0187014	8.28207	0.0767759	0.0224874	36.6329	0.127374	0.240698	0.00201475	0.0180853	0.00291681	0.019776	0.965047	25.3269	4.21601	58.5808	2.35899	7.19982	0.00604981	0.939125	1.10602	9.4135	4.29059	44.0458	16.6192	85.48	37.4651	31.7583	2.61342	61.3089	32.1427	71.9393	7.85859	49.5941	195.594	11.7987	164.696	52.5038	52.5039	131.293	37.2488	37.2488	9.80742	99.4279	64.4533	109.804	120.054	162.387	71.0208	164.37
529	0.0263509	5.55961	0.120092	0.0216951	45.8464	0.209897	0.280295	0.00210167	0.0194235	0.0031897	0.0234069	0.814459	38.5532	4.57765	76.9807	4.81602	8.38681	0.00790659	1.2093	1.30926	10.7724	2.6725	115.889	11.272	110.98	56.2438	35.2755	3.01974	76.8935	33.9985	70.6304	9.19248	56.1622	232.215	12.5163	217.337	41.1098	41.1098	135.364	47.2666	47.2666	13.7158	167.134	38.7644	107.216	88.3014	189.463	90.2112	154.716
530	0.0169071	3.23578	0.104696	0.0199542	45.9055	0.267483	0.249555	0.00136589	0.01514	0.00245013	0.0208244	0.594105	33.1891	2.78991	77.8886	3.11128	7.49829	0.00529112	0.853854	0.994021	7.23002	3.57063	119.656	23.6247	71.0188	59.3742	31.5708	1.92842	55.6886	34.8681	74.9032	8.25381	60.7212	201.619	8.55867	181.301	41.9935	41.9935	126.42	31.787	31.787	13.1167	122.941	47.1798	113.795	119.205	223.708	82.766	133.382
531	0.0390344	4.04271	0.148463	0.0208394	59.7147	0.263021	0.424562	0.00301398	0.0280782	0.00455846	0.0384715	0.684338	46.3833	3.86784	108.398	5.22636	12.454	0.0130019	2.26108	1.95149	19.7101	3.00772	199.759	15.7671	136.001	63.6595	37.1556	2.77596	72.5945	35.2649	73.7862	13.9215	64.3552	346.56	18.642	325.535	63.9563	63.9563	177.279	62.2215	62.2215	24.2892	184.511	35.4284	101.044	102.88	210.764	92.1557	139.826
532	0.0207202	4.26887	0.101045	0.018993	33.9096	0.215485	0.286134	0.00209292	0.018222	0.00295544	0.0253158	0.701481	32.4943	3.4964	53.8732	3.5949	8.57605	0.00705847	1.08746	1.21321	9.32864	3.72652	95.036	14.6384	56.0148	53.0219	32.8804	2.27731	64.2865	34.1275	64.2391	9.43067	57.6646	239.702	10.2704	214.071	52.664	52.664	143.633	43.088	43.088	16.7625	140.939	52.3164	116.89	120.805	173.173	85.6253	127.24
533	0.0368482	9.15845	0.0888981	0.0244855	30.118	0.17128	0.405831	0.00505894	0.025174	0.00406056	0.029141	1.01196	28.4856	4.62445	46.4932	4.27979	12.0873	0.0233787	2.3382	2.04019	21.6136	3.30564	88.1457	17.7803	70.23	51.5066	31.0111	3.05671	65.285	32.4146	62.1818	13.3622	48.5999	313.861	12.8222	271.277	72.1325	72.1316	215.769	110.157	110.157	16.7266	159.566	48.0606	88.1067	106.671	209.868	82.191	140.981
534	0.0382112	2.42611	0.152635	0.0207796	61.2183	0.386956	0.392883	0.00320675	0.0292748	0.0047208	0.0361683	0.492045	47.0096	2.75245	112.824	2.76401	11.7006	0.00983191	1.74928	1.6831	19.4634	3.04503	235.308	26.0286	103.564	75.6469	32.82	1.98601	61.2353	36.0827	74.2559	12.7932	57.7122	334.171	14.603	286.946	81.2725	81.2725	193.378	66.5801	66.5801	19.4442	106.56	32.4973	143.988	104.789	253.396	89.628	122.608
535	0.0153077	10.4776	0.0885599	0.021621	30.4418	0.154276	0.236608	0.00138121	0.0132832	0.0021556	0.0157206	1.06621	29.1415	4.16602	47.0019	3.60734	7.0722	0.00639543	0.867847	1.04495	7.90507	3.30906	54.0205	14.9294	75.6004	47.6289	33.2349	3.23764	54.0968	32.9723	62.1116	7.85966	51.9873	190.457	8.83865	169.738	37.9278	37.9278	110.888	28.4416	28.4416	8.37035	137.689	51.9835	88.6582	96.9855	192.629	76.8463	154.637
536	0.0850596	2.40481	0.153886	0.0192775	60.9685	0.281131	0.61623	0.00634817	0.043119	0.00688353	0.0480249	0.48567	42.7923	2.99389	112.265	3.85015	18.5681	0.0443645	7.75393	3.34703	61.9737	3.57311	440.713	20.0365	100.67	54.7077	35.8586	1.86996	67.1826	35.6132	77.2772	20.0547	64.658	481.211	25.8	414.581	117.333	117.334	278.252	112.962	112.962	24.9023	148.263	24.2354	137.062	123.991	209.6	95.4336	88.7278
537	0.0397748	4.03676	0.122468	0.0208028	47.9607	0.230618	0.378554	0.00167569	0.0327996	0.0053114	0.0333039	0.684739	38.1428	4.3635	81.9137	4.65818	11.8518	0.00670638	2.98416	2.25049	28.7034	2.85398	170.046	11.0498	90.8538	55.908	34.1147	2.51484	81.4483	34.1151	72.6441	12.1935	62.6034	300.545	18.7275	250.264	88.5346	88.5336	178.186	38.7776	38.7776	19.526	165.38	36.5122	125.519	96.8697	179.578	93.2484	132.182
538	0.018336	9.61299	0.0839463	0.0266009	30.0569	0.140597	0.260995	0.00227733	0.0186746	0.00304464	0.0276235	1.02971	27.7614	5.16479	46.3466	2.80568	7.80463	0.00911259	1.13835	1.26404	10.0062	3.59101	45.105	18.002	72.332	42.6972	31.6141	3.09463	72.5762	31.7597	62.5454	8.54548	40.4648	243.485	12.953	227.865	46.3393	46.3393	122.699	44.6628	44.6628	17.7661	112.223	56.0764	91.9111	102.072	199.09	69.9754	154.901
539	0.0432081	1.78321	0.140917	0.0135932	57.269	0.358801	0.41424	0.00473923	0.0243579	0.00394957	0.0337787	0.39501	40.051	2.38266	103.824	4.88703	12.4192	0.0373724	3.18246	2.33225	35.6214	2.41868	365.32	11.5938	74.4789	60.2938	31.5988	1.44952	58.2751	35.8812	77.468	13.6765	63.2336	344.434	15.0408	318.328	62.5343	62.5343	223.915	109.491	109.491	21.3879	164.495	21.1297	137.73	83.853	203.332	96.6382	89.6903
540	0.0284632	8.82633	0.100487	0.0192571	31.217	0.205893	0.324534	0.00411648	0.0188675	0.00304711	0.025256	1.00343	32.4588	4.0183	48.3878	5.43144	9.68267	0.0278125	1.73774	1.69598	12.5183	2.31788	88.157	10.4246	78.5514	61.5703	32.6314	3.29235	55.3669	33.6525	60.9371	10.7413	50.8698	249.909	11.309	227.132	48.5968	48.5968	177.17	88.1185	88.1184	14.511	177.293	36.5844	88.8192	74.0206	195.698	88.2398	146.707
541	0.0450095	4.62763	0.152088	0.0179785	46.9902	0.275965	0.442907	0.00667066	0.0287753	0.00467466	0.0347182	0.743344	46.0715	3.63291	79.6027	5.02765	13.2704	0.0414018	3.00405	2.27273	25.1919	2.23291	268.489	10.8392	101.219	70.06	36.6395	2.9977	64.376	35.4026	66.4265	14.5328	56.5016	404.049	16	369.173	71.2988	71.2988	253.586	142.901	142.901	20.4226	164.434	24.256	130.704	77.029	203.716	95.7124	115.228
542	0.0337777	5.60326	0.115519	0.0201432	45.4289	0.240384	0.334324	0.00257557	0.0271966	0.00435667	0.0277924	0.818688	37.3251	4.36527	76.1988	5.70594	9.9699	0.0113707	1.72932	1.66024	14.9491	2.50721	100.865	9.39172	104.321	64.5188	33.0961	2.9674	73.068	34.0159	71.2181	10.8318	54.2218	294.103	13.6045	233.387	89.5124	89.5124	187.156	56.0813	56.0813	15.1926	188.887	38.1104	92.8672	81.4362	175.685	90.4031	156.459
543	0.0322781	5.6811	0.111061	0.023912	45.5514	0.212244	0.355584	0.00316694	0.0142211	0.00233024	0.0236993	0.818443	34.4353	4.1829	76.5708	4.02514	10.6496	0.019624	1.58884	1.56093	14.9365	3.4131	161.05	20.4739	97.8881	57.0204	33.2842	2.80803	69.9135	33.7915	73.4672	11.9536	59.4142	231.119	12.2292	228.2	29.5008	29.5008	149.752	73.2454	73.2454	14.3528	152.504	42.0434	106.873	115.797	218.198	88.1086	137.414
544	0.0302195	10.2843	0.109226	0.0230098	33.0748	0.205101	0.354355	0.00308473	0.0256648	0.00414474	0.0261134	1.06101	35.91	4.87981	51.7381	3.31769	10.6051	0.00805539	1.35921	1.44616	14.2511	2.94967	68.0356	11.7238	86.6038	63.0431	33.5772	3.78711	66.2867	33.4248	60.8434	11.5701	52.8307	281.459	11.4891	223.786	86.013	86.013	183.294	55.8937	55.8937	16.851	124.411	46.3865	119.195	90.1072	182.121	83.8929	157.517
545	0.0107929	9.02681	0.0879852	0.0203595	29.2434	0.157402	0.191093	0.00178208	0.00782243	0.00128213	0.0126995	1.00786	28.3701	4.47539	44.9558	5.35356	5.68977	0.00945963	0.664535	0.816498	5.31523	3.03238	79.4134	8.90227	66.4525	47.2638	31.9809	3.02229	63.0786	32.5326	61.1718	6.44039	52.1682	144.476	8.24749	145.876	14.6762	14.6762	101.304	40.2633	40.2633	7.82938	188.592	46.5803	90.953	94.7925	147.276	88.5836	140.417
546	0.0392892	1.52094	0.169262	0.0218875	67.2141	0.468925	0.444764	0.00375604	0.0352086	0.00564104	0.0355902	0.342862	51.0072	2.76455	128.854	3.28025	11.9367	0.0138114	2.02898	1.83999	17.4929	3.27194	310.606	28.673	91.9343	70.7453	30.9048	1.43916	70.9289	36.3058	74.2721	14.405	67.4151	363.725	17.6784	289.733	112.388	112.386	242.984	76.7812	76.7812	20.7189	126.32	29.2062	122.801	113.171	251.076	91.2415	104.607
547	0.00961773	10.1995	0.0859177	0.0239923	28.5629	0.177967	0.18056	0.00159174	0.00739888	0.00122206	0.0136862	1.05546	27.8998	5.02469	43.648	4.54084	5.3976	0.00953913	0.614426	0.786403	5.86195	3.2943	68.8672	12.817	70.8369	54.6221	29.6573	3.1718	68.8627	31.9196	60.5145	6.08647	48.9175	127.725	6.06072	130.349	11.3777	11.3777	86.8403	32.7291	32.7291	7.94091	167.669	50.4346	86.7181	101.185	177.327	82.951	146.767
548	0.0306758	10.033	0.0859326	0.0223612	29.517	0.16786	0.333387	0.00400483	0.0221075	0.00356357	0.0256826	1.0508	28.1586	4.47052	45.2666	3.5017	9.98796	0.0132884	1.71029	1.66544	22.8342	2.98811	57.651	13.9295	78.2898	51.4297	31.1804	3.13197	60.3109	32.4953	61.5278	10.9511	47.6246	275.917	9.84772	236.149	65.2526	65.2526	200.574	99.1528	99.1528	15.6369	130.89	47.6825	97.2389	88.6245	198.986	79.0547	155.423
549	0.0316449	8.06489	0.0989715	0.0271676	33.0348	0.212376	0.365314	0.00325165	0.0171166	0.00278269	0.0263287	0.961212	31.1201	5.34058	51.7713	4.15196	10.9239	0.0230925	1.65903	1.6392	12.0502	3.17669	124.365	17.7717	79.5381	62.1302	29.5879	3.1528	79.431	32.2785	63.898	12.2035	53.3365	305.083	11.4458	291.641	40.5919	40.592	159.006	76.1771	76.1771	15.7042	154.027	43.1676	103.152	106.023	215.233	86.7088	137.612
550	0.0367508	2.13037	0.16297	0.0174539	83.1613	0.302147	0.417531	0.00396224	0.0332551	0.00537233	0.0378239	0.450716	50.3565	3.34544	174.278	3.63403	12.6285	0.0141673	2.74568	2.2255	21.9978	2.58176	243.989	12.2167	162.414	55.834	37.4846	1.8905	76.9739	35.888	80.6131	13.5248	70.5651	337.793	17.2194	293.313	82.7054	82.7055	213.155	73.2244	73.2244	21.0059	130.075	28.7366	165.229	88.8412	202.161	94.7856	134.658
551	0.0370975	15.0025	0.0889651	0.0220536	34.0493	0.154288	0.392533	0.00167469	0.0268841	0.00432921	0.030632	1.21379	29.5695	4.79175	53.2353	3.92284	11.7075	0.00495619	1.48592	1.44243	15.6759	3.55825	41.2385	10.1659	112.816	50.6108	32.6448	3.78771	55.36	32.4707	65.811	12.8524	52.9941	355.15	15.6178	302.319	88.855	88.8548	168.081	39.2675	39.2675	20.4065	150.545	57.0672	82.2703	92.497	140.586	78.1556	179.37
552	0.0273894	8.15517	0.121544	0.0208191	31.7506	0.201889	0.32772	0.00357129	0.0163506	0.0026396	0.0213891	0.968554	38.9338	4.58967	49.3395	4.47737	9.79	0.0166179	1.28881	1.37767	14.4015	2.7413	121.065	8.97957	81.1383	59.3163	35.9866	3.61168	67.4332	34.0341	57.6456	10.9266	53.9426	207.655	8.33919	184.443	45.0818	45.0818	163.934	75.7804	75.7804	13.5304	158.248	39.3378	126.389	90.778	160.557	92.173	139.395
553	0.0125654	4.96318	0.0851295	0.020433	38.1437	0.198	0.206962	0.00267797	0.010716	0.00175827	0.0151741	0.766334	27.6424	4.27722	61.8611	3.78666	6.20499	0.00819258	0.746786	0.916727	7.74361	3.03571	68.2997	10.9347	69.0087	51.3053	29.3424	2.23865	74.8364	32.5789	71.9923	6.90606	50.8218	162.146	7.0855	152.808	26.3993	26.3993	122.022	51.1961	51.1961	9.97572	140.694	47.5188	108.767	92.575	170.749	84.7669	145.515
554	0.0106862	10.9607	0.0827259	0.0198228	32.5852	0.163105	0.197516	0.00210426	0.00995424	0.00162553	0.0145155	1.08664	27.1223	4.10072	50.6846	4.13838	5.903	0.011746	0.764446	0.925288	6.46272	2.96012	54.8593	11.0633	96.1695	50.7994	31.1727	3.10756	51.6546	32.6485	65.8862	6.60028	45.8782	138.505	7.02803	127.005	26.9456	26.9456	115.103	49.1444	49.1444	8.41769	150.951	47.8899	89.3019	85.5096	175.242	81.5487	166.939
555	0.0205391	7.92344	0.0786379	0.0194568	24.6799	0.157886	0.275667	0.00298737	0.0198382	0.00323932	0.0311756	0.954916	26.2048	4.07524	36.9432	3.20681	8.24403	0.00808197	1.18743	1.30426	11.1709	3.03513	33.4561	10.3902	58.4309	46.1342	30.7762	2.65074	59.4371	32.483	56.1443	9.01968	49.8795	258.32	17.421	253.216	41.8661	41.8661	140.616	57.6162	57.6162	19.3418	121.593	51.1769	85.9658	72.0818	165.005	73.998	145.94
556	0.0178923	7.86302	0.0928157	0.0230834	34.2157	0.167363	0.277042	0.00426077	0.0164761	0.00268543	0.0245229	0.950219	30.3165	4.54542	54.1466	3.23024	8.29025	0.012668	0.882546	1.05019	7.18153	3.2815	66.5832	15.0281	71.7466	48.7617	32.716	3.00303	67.8525	32.8314	65.8452	9.16752	53.637	228.636	10.2029	215.096	36.6296	36.6296	148.262	67.0759	67.0759	12.8868	124.7	50.2884	108.75	100.771	194.453	80.2703	148.106
557	0.0115016	7.90137	0.0879468	0.0220211	35.6537	0.164169	0.207011	0.00167773	0.0127847	0.00207902	0.0160176	0.946423	29.0231	4.05765	56.8479	2.64066	6.20951	0.00510197	0.648053	0.799279	5.8797	4.20507	49.9605	16.9366	75.4542	47.7391	32.6645	2.85665	59.6511	33.0543	68.2834	6.8461	51.2836	156.525	7.77674	142.363	34.8487	34.8487	114.063	34.3816	34.3816	12.91	109.744	62.6763	105.94	121.927	167.756	73.2069	155.764
558	0.0149556	6.21613	0.110131	0.0214659	40.2457	0.213374	0.222623	0.00153325	0.0142437	0.00231811	0.0185747	0.859755	36.0764	4.69017	65.6915	4.64371	6.66475	0.00510538	0.815337	0.968544	8.57573	2.61453	74.4015	9.65127	89.6701	58.8772	33.4589	3.06814	75.8839	33.5982	67.8212	7.34525	54.4246	206.264	9.5865	190.908	36.9432	36.9432	118.311	34.5228	34.5228	12.001	161.118	41.6816	98.1433	80.8942	174.297	87.1331	157.32
559	0.0328719	5.1031	0.123501	0.0200886	57.54	0.249698	0.353565	0.0051067	0.0194158	0.00316087	0.0286934	0.781041	39.5211	4.35954	103.075	4.45009	10.6412	0.0196188	1.43426	1.46216	14.03	2.49379	124.77	9.30923	137.216	65.2644	33.7687	2.92829	75.3324	34.275	77.6951	11.729	63.0309	251.587	14.3683	238.354	42.5274	42.5274	194.782	99.4279	99.4279	14.9254	153.361	36.09	126.863	82.8504	175.23	92.1648	160.448
560	0.0269226	3.54894	0.111336	0.0199721	59.568	0.274729	0.333238	0.00388305	0.0154187	0.0025147	0.0250978	0.635848	35.6565	3.67383	108.441	3.67806	9.55323	0.0133878	1.0274	1.17234	11.3757	2.58959	111.233	15.4193	114.883	63.5836	31.353	2.21182	71.9321	34.3781	82.0965	11.1452	67.3637	239.894	11.6087	233.186	33.8459	33.8463	158.033	71.0533	71.0534	15.5285	131.56	37.8156	118.691	85.5327	226.186	86.9309	157.516
561	0.0350498	9.0415	0.112675	0.024672	35.0414	0.195772	0.390242	0.00256875	0.0261258	0.00420439	0.032066	1.00598	36.1848	5.28784	55.3177	5.15345	11.6219	0.0131895	2.17711	1.92439	19.4996	3.42978	108.172	12.0527	97.7263	58.641	33.7159	3.6325	75.8666	33.1441	62.668	12.7959	52.0946	349.765	15.3806	294.298	88.3514	88.3506	180.453	53.0391	53.0391	17.5046	188.154	48.0012	95.6251	112.532	164.998	89.0063	151.433
562	0.0231141	7.34141	0.106826	0.0237138	29.1317	0.18459	0.313651	0.0029299	0.0230377	0.00369095	0.0264351	0.919304	34.6993	4.60105	44.8833	4.03911	9.37614	0.00655743	1.07157	1.18571	8.92295	3.73689	85.1919	16.0779	59.075	52.833	34.5282	3.19513	70.7043	33.4798	57.2925	10.2403	52.2887	285.958	12.1273	240.594	71.4887	71.4887	173.111	61.2768	61.2768	13.9968	156.023	53.361	96.1906	119.699	182.151	83.0392	132.553
563	0.114157	2.11434	0.205577	0.018868	60.4274	0.350012	0.668965	0.0110583	0.0435463	0.00697782	0.0587102	0.446696	61.792	3.38242	110.972	4.85026	20.0919	0.042496	3.87769	2.54944	23.0501	2.81988	384.251	15.3912	98.0018	64.1589	38.8577	2.02856	77.9942	36.449	64.1875	21.8441	63.2808	516.877	25.4478	464.175	111.094	111.094	358.724	206.098	206.098	32.9445	170.556	22.8506	123.827	97.7911	216.273	95.8855	95.3445
564	0.0611659	3.25172	0.135812	0.0160882	51.749	0.247943	0.444601	0.00252696	0.0404046	0.00643103	0.0377756	0.60088	42.664	2.87091	90.2649	4.52532	13.7351	0.00771249	2.80921	2.16187	25.5968	2.79317	172.418	13.2467	96.387	55.4716	38.0039	2.30562	57.1396	35.6966	71.9701	14.2446	62.9526	409.385	18.6575	316.305	133.895	133.895	232.833	51.2261	51.2261	22.1585	160.479	35.5385	120.322	94.9345	201.922	92.2398	134.013
565	0.0288411	3.47659	0.135081	0.0191119	69.1306	0.252538	0.321229	0.00266188	0.0217943	0.00352896	0.0301347	0.623831	41.886	3.28248	132.738	3.93577	9.70573	0.00948278	1.7177	1.65775	15.323	3.2231	195.735	16.931	145.18	57.8182	36.5796	2.38189	64.7542	35.3214	81.8641	10.5397	57.6378	261.492	12.9897	233.19	60.0098	60.0098	159.837	53.0956	53.0956	18.7181	147.607	37.6537	126.469	110.167	208.672	91.5058	142.91
566	0.031549	6.28218	0.112225	0.0262034	40.6893	0.285451	0.353773	0.00246467	0.0231891	0.0037422	0.0269857	0.854734	35.4803	4.26369	66.5925	3.95379	10.72	0.0125608	1.81216	1.70569	12.8267	4.07685	132.491	25.4229	89.5799	78.2938	29.9125	2.99539	69.0549	33.8643	68.6319	11.6238	53.5941	232.148	13.2903	195.108	66.0539	66.0539	158.093	49.8287	49.8287	15.724	155.922	50.5936	90.7608	137.054	208.463	83.2263	140.926
567	0.0159189	12.7708	0.103055	0.0258953	29.9714	0.178575	0.237182	0.00194341	0.012892	0.00209929	0.0143343	1.14728	33.6056	5.61877	45.9723	4.30552	7.08931	0.00498404	0.78147	0.943433	6.44009	3.20856	76.3777	12.0086	86.9846	57.0279	32.7295	3.9809	71.7063	32.4852	58.6638	7.89126	49.6196	147.766	6.12924	132.352	32.5296	32.5296	106.832	32.3041	32.3041	10.9867	159.266	48.7084	98.1675	100.299	173.869	85.1303	155.219
568	0.00971333	5.18381	0.0872748	0.0204611	41.7789	0.21188	0.166021	0.00062912	0.0072295	0.00119629	0.0150111	0.780769	27.9324	3.75064	69.086	3.26234	5.00029	0.00435959	0.665419	0.844646	5.58209	3.52755	87.9961	15.9196	75.6934	55.4519	29.5235	2.26487	64.3133	33.1561	75.2968	5.58538	52.9784	105.209	7.64148	112.712	8.65814	8.65814	71.2567	14.4881	14.4881	8.51942	127.879	50.7679	119.033	113.477	189.914	83.6177	144.876
569	0.0530488	13.1094	0.0897982	0.0226035	27.323	0.136874	0.470968	0.00791968	0.0252317	0.00409529	0.0370972	1.16024	29.1518	4.67332	41.2515	4.46361	14.0517	0.0284673	2.32843	1.9808	18.6673	2.88336	72.3336	12.64	82.4144	44.0123	33.6608	3.57144	56.8093	32.4993	57.9417	15.6044	39.7935	360.142	15.6922	324.431	72.3122	72.3122	214.902	118.778	118.778	20.9088	159.941	45.0498	90.695	89.4057	193.11	83.8082	153.703
570	0.0120179	14.7821	0.102767	0.0250769	32.2712	0.175378	0.212188	0.00119382	0.0130733	0.00213439	0.0183401	1.202	33.428	5.02503	50.0508	3.90764	6.34937	0.00612788	0.890443	1.0661	6.6884	4.39271	79.869	15.5133	99.8014	57.2271	33.6612	4.10908	59.7127	32.939	61.3754	7.01748	48.0345	168.201	7.5944	155.335	31.9576	31.9576	104.115	31.0661	31.0661	11.4969	156.566	60.9655	98.0532	139.185	151.384	82.5867	160.796
571	0.0177554	15.8135	0.104187	0.0289686	28.4625	0.11482	0.2341	0.00283238	0.0104073	0.00170535	0.0168903	1.24076	33.9388	6.37423	43.0349	5.48391	6.94934	0.014396	0.827397	0.973848	8.28094	3.09373	78.7984	12.6068	103.451	38.0974	36.2976	4.39122	75.6404	31.9511	56.458	7.85828	44.1711	175.03	10.2325	171.436	23.4199	23.4199	116.415	57.0959	57.0959	9.59292	193.309	47.0234	77.8891	97.3737	183.971	84.9714	162.799
572	0.0150371	11.1922	0.0872542	0.0236041	28.7635	0.172891	0.21684	0.00192376	0.00793965	0.00131189	0.0145884	1.09096	28.4576	4.88666	43.8111	4.1303	6.48247	0.00925748	0.743742	0.916292	6.34674	3.60339	64.4648	13.1391	84.4295	53.9286	30.5407	3.31599	64.5213	32.1644	60.2872	7.33217	49.2283	149.461	7.45356	152.807	13.2519	13.2519	99.3033	43.9368	43.9368	9.14419	157.812	54.5391	90.7254	109.243	167.042	81.6586	157.309
573	0.00969538	7.70398	0.0765129	0.0237723	34.5198	0.161589	0.178313	0.00106837	0.00906645	0.00148796	0.0140891	0.938558	25.1019	4.69401	54.7582	3.1049	5.34537	0.00497805	0.563066	0.728871	5.67358	3.80908	50.0063	15.3558	70.1553	46.7922	28.8259	2.56377	71.0075	31.5987	69.862	5.95857	54.1076	126.818	7.65015	124.535	19.429	19.429	92.0257	23.8242	23.8242	9.49594	124.421	58.3841	96.1	109.617	174.577	74.9588	151.716
574	0.0371889	7.03264	0.10817	0.0229666	43.6323	0.203566	0.402123	0.0057489	0.0230576	0.00373257	0.0285101	0.901728	34.0268	3.8161	72.3573	3.10278	11.9269	0.0266482	2.33256	2.02469	29.8949	3.75057	135.291	21.5444	107.759	57.6351	34.1097	3.04606	57.9764	34.0503	72.1132	13.2973	54.9903	322.791	13.7726	290.481	65.8088	65.8088	225.573	118.153	118.153	19.726	123.943	47.6164	125.061	126.065	208.517	85.5644	148.041
575	0.032793	5.81038	0.104835	0.0300399	36.4142	0.294795	0.365539	0.00260741	0.025314	0.00406167	0.0289455	0.823891	32.416	4.55295	58.5368	3.01412	10.89	0.00878879	1.3786	1.42374	10.9764	3.99329	155.954	32.2717	64.6783	79.2276	27.4415	2.73289	75.8947	33.1773	66.8542	11.9671	61.4701	324.43	17.0539	284.331	73.3831	73.3831	177.09	54.9756	54.9756	16.2303	122.348	46.7433	105.404	135.655	229.198	82.3052	120.434
576	0.0157493	9.27285	0.0697779	0.0185532	23.2065	0.137325	0.222079	0.00229942	0.00946467	0.00155936	0.0170439	1.01378	23.0045	3.48519	34.5406	2.91745	6.54956	0.0154608	0.830312	1.01414	6.97204	3.81153	40.6454	13.6483	49.3414	41.3886	30.0073	2.4429	44.4782	32.3914	55.8135	7.46877	47.6805	163.842	7.47428	165.251	17.084	17.084	102.347	43.7621	43.7621	11.0195	117.71	59.7862	94.9095	101.734	162.378	73.0353	133.725
577	0.0272537	3.65358	0.13618	0.0185653	62.5957	0.290445	0.30022	0.00237829	0.0226859	0.00369052	0.0310143	0.643967	42.7523	3.31126	115.608	3.90961	9.29651	0.00793052	1.32737	1.39525	10.7301	3.0914	174.094	15.302	136.908	67.7009	34.7915	2.48803	64.0929	35.372	78.0028	9.7857	56.14	243.675	14.022	221.942	54.44	54.4396	149.727	48.9473	48.9473	18.6858	145.292	38.2548	129.548	105.144	204.255	91.315	146.556
578	0.0169528	8.73802	0.0874924	0.0221173	31.1407	0.157487	0.241657	0.00395859	0.0131254	0.00215415	0.0223102	0.997357	28.2788	4.84027	48.2974	4.72385	7.20644	0.0155976	1.03864	1.18818	7.3863	2.62271	75.9813	9.8717	75.3126	47.0425	31.3948	3.01337	69.6508	32.1709	63.5444	8.03968	53.6454	190.884	10.8448	193.597	21.4136	21.4136	138.586	72.127	72.127	13.2811	163.598	41.6309	96.7516	81.5289	176.552	87.1473	147.99
579	0.0342862	2.29406	0.159201	0.0189356	57.6475	0.332252	0.361481	0.00373713	0.0293359	0.00472455	0.032219	0.471278	48.5027	2.99615	104.299	3.81291	11.0479	0.0156989	2.04086	1.84492	16.6047	3.27272	268.827	19.1644	90.3684	63.2257	35.6689	1.93646	68.1401	36.0065	71.3932	11.707	61.8555	307.674	15.8328	261.925	82.6322	82.6322	201.403	68.7726	68.7726	21.0504	144.126	32.5336	131.053	112.859	218.178	92.964	111.311
580	0.0141802	4.54478	0.0883601	0.028525	35.0794	0.248431	0.242095	0.00133284	0.0129519	0.0021154	0.0199871	0.723817	27.7282	3.30045	56.0873	2.73208	7.37361	0.00664092	0.964376	1.12481	8.94242	4.17063	113.476	40.1913	57.7217	62.1764	28.1624	2.0583	58.848	33.5779	68.7644	8.06005	56.0819	191.531	8.56713	185.063	27.4805	27.4805	103.196	27.1754	27.1754	12.4455	112.99	51.9182	89.7272	139.92	235.487	73.2337	124.442
581	0.0107032	9.82062	0.0960252	0.0231502	29.8355	0.165201	0.189797	0.000658396	0.0122197	0.00198788	0.0162187	1.04399	31.5192	5.26977	45.7533	5.21699	5.65677	0.00287193	0.773278	0.940915	5.16505	2.709	62.0612	8.43373	84.8561	50.46	32.6723	3.44876	73.2257	32.4114	59.7751	6.26425	52.7208	170.328	8.60718	154.421	33.9874	33.9874	95.6213	14.6458	14.6458	9.47307	179.304	44.1495	84.3972	79.9978	154.554	86.3873	158.305
582	0.0137068	4.85178	0.0926374	0.0211743	57.8463	0.193969	0.238205	0.00256137	0.0112134	0.00183767	0.0191429	0.754351	29.3813	4.09412	104.053	4.23705	7.13206	0.013048	1.00365	1.16748	7.87022	3.48357	105.228	14.4887	123.613	49.8206	31.0835	2.30169	72.3533	33.0836	86.3677	7.97682	61.6364	195.113	8.71681	194.724	21.7115	21.7115	123.568	48.203	48.203	12.6062	160.103	48.6365	105.045	114.234	182.265	86.9471	162.323
583	0.0255607	5.7816	0.0964559	0.0248678	41.399	0.279334	0.300115	0.00241301	0.0187065	0.00304281	0.0221246	0.826714	31.1753	4.01925	68.165	3.098	9.09094	0.00745177	1.03787	1.16647	8.48123	3.22241	83.7942	24.3803	82.7465	75.2593	28.0597	2.63412	66.4564	33.4545	72.4188	9.90067	53.3714	250.895	9.75986	223.111	48.4132	48.4132	145.493	52.7124	52.7124	10.869	119.645	46.8848	97.7648	104.312	240.823	76.5301	150.554
584	0.0766352	2.07444	0.163345	0.0180225	59.3806	0.325069	0.584698	0.00551939	0.0456013	0.00723286	0.0442889	0.439762	49.4308	2.77463	108.652	3.92441	17.6264	0.025163	4.1796	2.58351	41.9009	2.9237	290.597	18.9596	87.0088	59.0023	36.8235	1.81941	65.052	36.2118	71.6847	18.9014	56.7842	476.082	22.0624	365.264	154.757	154.757	290.243	98.4286	98.4286	21.8771	143.753	28.4267	130.193	101.004	231.872	93.5232	106.15
585	0.027541	4.2113	0.124739	0.0212923	54.9471	0.300573	0.376912	0.00395686	0.0199615	0.00323703	0.0260714	0.701859	39.6612	4.33825	97.472	4.93793	11.2589	0.0179176	1.43498	1.46963	10.5012	2.80836	137.33	12.5038	106.058	73.7331	31.2254	2.63615	79.9399	34.3065	76.1566	12.5194	63.9868	282.413	14.383	261.556	53.1621	53.1621	193.849	89.3826	89.3826	17.9224	172.945	38.4847	106.362	94.1666	195.104	90.875	146.836
586	0.0238469	2.09522	0.13678	0.0174267	62.6646	0.336006	0.302877	0.00172772	0.0244764	0.00397535	0.0257233	0.444358	43.773	3.26964	116.752	3.25911	9.06742	0.00495947	1.2988	1.37137	11.931	2.71615	138.073	12.8565	94.383	61.4021	33.0028	1.73849	75.7846	35.4846	77.4501	9.82439	62.5624	268.955	13.3514	231.482	71.3493	71.3492	157.754	32.5833	32.5833	20.5248	119.859	37.3681	154.319	91.1338	201.989	90.7095	141.746
587	0.029347	5.6257	0.105351	0.0221735	34.8394	0.189217	0.337082	0.00201917	0.0198124	0.00323581	0.0311878	0.815613	33.6114	3.81279	55.457	3.49574	10.0711	0.0109793	1.54346	1.52202	15.6468	3.23586	110.915	19.6014	65.7339	50.7836	34.7438	2.73168	63.3129	33.9974	64.3984	11.1473	58.0417	269.481	12.3157	255.633	44.1348	44.1348	140.381	47.9113	47.9113	17.9713	133.253	44.883	110.377	107.142	221.76	84.1432	131.709
588	0.0191103	7.14279	0.0895777	0.0207539	33.9559	0.191678	0.2934	0.00305618	0.0136072	0.00223426	0.0211256	0.909775	28.4913	4.07876	53.6467	4.78927	8.76459	0.0213787	1.17501	1.28621	9.03153	3.46688	98.1954	13.5857	71.9625	54.5487	30.5851	2.70751	62.3281	32.9364	66.7932	9.82	53.4701	235.474	10.571	231.672	27.4085	27.4085	139.014	68.1215	68.1215	13.0355	177.424	49.27	93.9193	112.71	176.281	86.825	139.549
589	0.0166087	2.99429	0.127	0.0163146	55.3349	0.307388	0.243755	0.00108635	0.0204209	0.00331274	0.0243943	0.569553	40.4067	3.30484	98.5239	5.46061	7.5569	0.00278251	1.04464	1.17675	8.22925	2.82412	138.658	9.75986	99.6826	66.3308	32.7716	2.13056	68.6398	35.1744	75.8674	7.89512	59.4525	206.859	11.552	178.543	55.0722	55.0723	132.008	24.952	24.952	15.2042	188.245	38.7746	106.684	94.6236	166.733	92.6209	143.911
590	0.0154595	3.97205	0.124546	0.0191176	49.8613	0.246833	0.258137	0.00288385	0.0211482	0.00342277	0.0227953	0.678473	39.6746	3.76685	85.8929	4.86756	7.75746	0.00606316	1.10948	1.26562	8.56307	2.83222	133.829	12.4242	102.2	59.4745	34.9378	2.52764	71.049	34.7451	72.8182	8.37259	58.667	220.608	11.5548	183.706	63.9577	63.9576	168.21	53.9273	53.9273	15.5004	171.261	39.0416	107.197	94.7831	193.407	90.7058	146.248
591	0.00783243	8.36807	0.0747718	0.0231416	41.1733	0.162778	0.149686	0.00091274	0.0037936	0.000638005	0.0104077	0.974056	24.5818	4.63272	67.3793	3.10685	4.49158	0.00693092	0.43702	0.585809	3.73277	3.51765	46.6092	14.3582	101.714	48.0373	28.4071	2.60787	67.7924	31.5317	77.1373	5.11869	50.1559	102.695	5.67726	114.208	-0.335535	-0.335533	62.2345	17.6553	17.6553	5.50082	122.382	55.439	95.1409	98.6944	179.911	74.7896	172.468
592	0.0398447	5.59448	0.112399	0.0212244	49.7883	0.238703	0.358529	0.00336106	0.0289426	0.00466407	0.0249228	0.814528	35.7055	3.82469	85.4721	4.42202	10.8094	0.0167171	2.56707	2.127	21.1121	3.05366	125.174	17.1279	116.855	63.8924	33.0707	2.84341	63.6067	34.2572	75.6411	11.6167	56.2854	292.008	13.1932	234.661	87.2573	87.2573	205.681	72.4562	72.4562	16.7177	160.987	41.8205	99.3136	101.94	216.901	87.1725	154.149
593	0.0236897	7.7033	0.107946	0.0254461	37.2956	0.204583	0.321875	0.00385352	0.0153503	0.00249085	0.0204211	0.93791	34.488	4.74539	59.8569	3.79147	9.63387	0.014324	1.14115	1.25117	10.2835	3.9072	111.503	19.0422	86.8256	59.1201	32.942	3.25565	71.8716	33.3308	66.1331	10.7541	53.3897	255.881	11.4168	237.696	42.2056	42.2056	162.094	77.9979	77.9979	12.6034	149.089	51.9044	104.242	129.286	191.097	84.5708	145.103
594	0.0372315	4.15467	0.13613	0.0227024	58.2612	0.272861	0.402476	0.00187192	0.0350142	0.00561892	0.0324436	0.692657	43.3415	4.26925	105.141	3.61928	12.1531	0.00917489	2.68237	2.11501	25.6515	3.40869	147.303	16.6575	119.392	66.4896	34.5142	2.72797	79.3253	34.7275	75.2874	12.9532	53.2433	305.275	18.834	227.562	114.97	114.97	193.291	39.7067	39.7067	18.4232	139.031	43.5792	127.428	114.958	199.321	89.1471	148.805
595	0.0107093	10.0102	0.0946031	0.0200955	29.2964	0.165099	0.221841	0.00143983	0.0141176	0.00230919	0.0199298	1.0484	31.2251	4.32786	44.8987	4.32355	6.62551	0.0066044	0.869869	1.04318	9.61855	3.21831	53.5061	9.62217	76.0252	50.5329	33.8449	3.36816	58.0378	33.183	59.365	7.32184	50.9223	202.274	9.81812	195.042	30.6843	30.6843	102.672	27.9787	27.9787	13.6348	159.949	51.4849	89.0345	91.5233	148.508	82.9815	155.098
596	0.0198088	5.92423	0.119272	0.0205195	34.6808	0.233014	0.251482	0.00263423	0.0180069	0.00293701	0.0233488	0.834501	38.6903	4.04591	54.9103	4.04667	7.48909	0.00647822	0.904885	1.06484	8.7128	3.54302	97.3955	13.3088	79.0373	63.2176	34.7704	3.07539	66.4529	34.4245	60.8957	8.23526	53.5367	219.423	11.4086	203.075	42.1796	42.1797	132.686	43.9039	43.9039	14.4229	154.49	50.2188	110.399	115.025	170.926	86.9449	144.454
597	0.0199821	7.03116	0.126202	0.0191932	49.1341	0.2028	0.265346	0.00198952	0.0202682	0.00327951	0.0265162	0.910683	40.4468	3.84718	83.7782	5.27333	7.92042	0.00851151	1.29293	1.36584	11.6282	2.32715	124.783	11.8627	133.206	57.7184	38.0275	3.43422	58.0028	34.7605	71.5949	8.64891	55.982	221.58	13.3937	191.493	57.6781	57.6781	145.103	40.6107	40.6107	14.1976	173.239	33.8871	99.034	77.4645	209.741	90.4607	159.341
598	0.0356576	4.57307	0.135998	0.0283005	41.853	0.234488	0.359967	0.003801	0.0200051	0.00326434	0.0309708	0.728859	41.8002	4.46718	69.1941	3.29349	10.797	0.023239	1.60063	1.62448	13.2549	3.75578	213.437	28.7432	77.8769	58.9559	35.6768	2.82317	80.4322	34.4364	65.4804	11.9327	62.7682	290.587	14.9077	279.008	44.1654	44.1654	188.65	94.4091	94.4091	17.6783	130.713	39.8455	113.461	128.881	231.024	87.6911	116.407
599	0.0166677	8.39193	0.0774559	0.0239307	26.7566	0.155749	0.227937	0.00251083	0.00880877	0.00144048	0.0133216	0.975691	25.176	4.89966	40.6071	2.99647	6.82297	0.0122116	0.93941	1.0652	6.43553	3.44195	61.0261	13.8308	58.6212	46.015	28.9578	2.69017	71.9338	31.4103	59.8529	7.69185	51.76	145.41	6.69828	137.875	21.8637	21.8637	112.147	46.1665	46.1665	7.63014	117.925	52.9449	115.605	103.361	179.196	80.0875	138.44
600	0.0722735	2.09876	0.203457	0.0289889	63.5094	0.425969	0.565006	0.00744872	0.046591	0.00743897	0.0493333	0.435283	57.4823	2.92904	118.81	2.50575	17.4774	0.0179278	5.02271	2.89147	69.7874	4.27174	542.655	44.8123	99.0011	76.4631	34.5073	1.92169	68.8969	36.5197	68.2209	18.1972	62.3171	466.303	24.9801	397.164	122.828	122.829	291.896	125.704	125.704	28.7075	104.962	21.2511	125.009	148.373	237.316	92.2219	77.5009
601	0.0562622	2.04656	0.156637	0.0173802	74.3485	0.324722	0.485235	0.00471964	0.0328019	0.00527513	0.0333811	0.43377	44.6424	3.03144	147.898	5.24408	14.4024	0.0250604	3.43181	2.41982	30.5113	3.17253	400.621	14.9639	129.629	58.3801	34.3292	1.71009	71.2912	35.7239	81.9659	15.8695	62.4398	397.863	17.832	338.927	94.5436	94.5437	236.687	94.7405	94.7405	17.7751	187.458	24.284	117.277	110.028	198.592	96.1482	100.334
602	0.0912441	0.404273	0.275535	0.0331025	82.9891	1.13483	0.631854	0.0062843	0.059277	0.00940258	0.0713148	0.0850194	72.3749	1.90191	176.313	2.27333	19.3977	0.0333184	6.75808	3.1211	45.1623	4.90574	976.795	64.6372	87.1964	51.2047	21.2506	0.402423	64.8753	37.5566	65.8946	20.1075	53.8935	598.194	31.7962	497.756	168.49	168.49	333.341	131.596	131.596	36.255	98.4517	9.05436	108.452	170.589	228.122	93.7382	51.3958
603	0.0538949	2.92113	0.158107	0.0244388	50.848	0.211241	0.474747	0.00610082	0.0273345	0.00443212	0.0434264	0.557314	46.3091	3.01476	88.5477	3.76818	14.1639	0.0529217	3.22302	2.34593	29.1838	3.30452	349.218	32.6876	81.7414	45.1258	42.192	2.23866	63.1366	35.8521	68.9598	15.6717	60.8463	324.261	23.3879	311.599	59.4616	59.4616	230.367	129.165	129.165	23.4116	142.979	26.9138	101.571	114.482	258.797	91.1757	94.883
604	0.0314995	1.11007	0.164753	0.016704	77.9491	0.527165	0.336402	0.00134786	0.0282107	0.00456135	0.0327871	0.264053	51.1253	2.50601	159.487	3.67806	10.2022	0.0062302	1.53398	1.53381	12.4355	2.91078	237.029	18.1849	104.704	64.9212	29.254	1.10707	69.6549	36.4827	78.3973	10.8735	68.9472	293.064	14.1991	249.377	75.8662	75.8662	161.021	29.0923	29.0923	17.9805	135.732	31.7498	135.651	100.119	228.571	92.4377	122.629
605	0.0170291	6.60962	0.0976431	0.0204663	39.9883	0.191094	0.256032	0.00219866	0.00996553	0.00162784	0.0156283	0.877217	31.3358	3.91037	65.247	3.87492	7.66388	0.0133209	0.81664	0.97471	7.54073	3.72635	94.6922	14.4416	85.3213	53.3471	32.9106	2.79834	61.2836	33.5794	70.9572	8.63282	55.4179	160.45	7.94146	159.309	22.1198	22.1198	113.649	43.6543	43.6543	13.0379	150.442	52.374	109.646	120.715	171.793	85.7328	148.945
606	0.00941489	17.1124	0.086722	0.0245935	23.4302	0.14037	0.186842	0.00177248	0.00794001	0.00130672	0.0121396	1.27786	28.4215	5.3266	34.4445	5.96911	5.54578	0.00903774	0.674101	0.846386	7.4101	3.28863	57.9921	11.4956	81.5772	47.1387	31.924	3.92514	59.4439	31.7546	52.6751	6.28897	41.6821	136.039	5.3573	130.973	16.7221	16.7221	91.515	39.0372	39.0372	6.29918	210.158	51.6731	64.3587	96.6256	165.705	81.8702	157.501
607	0.0191194	7.43962	0.131054	0.0200809	29.6414	0.196964	0.286204	0.00221602	0.0216836	0.00348285	0.023836	0.928305	42.7843	3.96614	45.6096	4.07725	8.56331	0.00822428	1.03351	1.16328	8.32797	3.17275	94.9887	12.9618	70.8388	56.6332	39.5407	3.617	59.1149	34.8935	53.2869	9.32993	52.9168	240.465	12.2929	197.569	69.2357	69.2357	164.119	50.4635	50.4635	14.0471	151.599	46.3352	109.773	102.679	183.629	86.9319	139.598
608	0.0203676	10.806	0.0887088	0.0250632	23.6091	0.152285	0.253581	0.00235782	0.0123036	0.0020201	0.0185548	1.07577	28.9093	5.16071	35.0801	3.92203	7.57126	0.00853324	0.765844	0.918381	6.38358	3.76387	66.5448	14.213	58.4565	47.2212	31.7592	3.33271	69.6349	32.0064	52.9795	8.47807	50.6144	212.034	7.42141	203.606	25.9752	25.9752	128.013	58.7947	58.7947	10.1258	152.344	56.016	93.4197	115.237	168.584	81.0575	136.807
609	0.0157518	7.65093	0.0987787	0.0212611	38.4364	0.201823	0.228118	0.00294453	0.013269	0.00216739	0.0183162	0.939245	31.8593	4.4005	61.9154	3.6024	6.83929	0.013252	0.947726	1.09991	8.98445	3.25228	88.7588	11.8452	99.2323	58.3718	31.9148	3.06707	66.1114	33.2215	68.9686	7.56522	57.0867	185.674	7.33309	169.531	34.4034	34.4034	142.719	59.5674	59.5674	10.9276	136.97	47.9836	124.088	104.115	170.533	87.0807	157.818
610	0.0155752	10.2952	0.0994459	0.0226263	29.0292	0.134552	0.264928	0.00367581	0.0147167	0.00239703	0.0220876	1.0566	32.6233	4.49987	44.4058	3.659	7.90804	0.0115213	0.890142	1.05631	8.52897	3.70797	65.095	14.3156	76.4985	41.3902	36.7568	3.51557	60.4384	33.2558	58.1836	8.79987	48.2992	203.775	10.1064	191.945	34.7371	34.7371	140.343	66.9663	66.9663	12.8005	142.979	55.5373	98.1696	113.063	171.657	80.6134	151.967
611	0.0161771	4.42247	0.0844332	0.0219642	49.3758	0.214775	0.232696	0.00141555	0.0127923	0.00209474	0.0203678	0.716168	27.4505	4.08698	85.1073	2.98169	6.90215	0.00549291	0.759127	0.915271	7.17235	3.63739	66.2266	16.5212	87.6252	53.4934	28.5773	2.06856	74.6228	32.7281	82.1668	7.73842	61.1495	173.263	8.99034	165.752	28.2487	28.2487	110.76	28.6456	28.6456	11.7466	118.843	54.3439	111.516	112.025	188.962	78.7621	158.664
612	0.0177523	8.71355	0.091562	0.0227393	33.4539	0.20633	0.26395	0.00258935	0.0144781	0.00236153	0.0222701	0.989456	30.2395	4.74776	52.4866	3.7558	7.90852	0.0118611	0.877521	1.03922	8.09612	3.67823	50.9834	12.2832	84.4395	61.2676	30.1022	3.13646	68.6821	32.6352	64.9115	8.77303	48.6578	228.658	9.1881	219.394	29.7891	29.7891	136.556	65.0879	65.0879	11.3377	146.017	57.0997	90.0319	104.639	156.68	78.8999	161.503
613	0.0120778	6.89638	0.0876833	0.0194357	26.1316	0.169547	0.225502	0.00276935	0.0117546	0.00192718	0.018236	0.896243	28.8457	3.75218	39.6233	2.80281	6.7613	0.0108613	0.673375	0.843458	6.11353	3.38696	53.8114	13.353	51.6033	47.9141	32.6429	2.66937	57.1008	33.3189	56.8446	7.51946	48.125	191.377	8.44142	186.843	23.6639	23.6639	116.415	52.174	52.174	10.6885	110.668	53.1367	116.633	98.4169	177.805	78.5422	132.959
614	0.0162786	7.618	0.096747	0.0210549	34.3931	0.175745	0.243949	0.00266015	0.0113684	0.00186578	0.0187239	0.940391	31.3383	3.98588	54.2097	4.51646	7.28628	0.0121331	0.916736	1.06669	8.40165	2.79998	80.9971	15.2018	88.5139	50.9139	33.7569	3.00525	58.7208	33.5108	65.1963	8.17162	43.3782	187.096	10.149	185.663	22.4929	22.4929	111.718	54.87	54.87	10.9103	160.316	42.9686	87.1264	88.995	215.869	83.0524	154.703
615	0.0149638	13.4159	0.0980728	0.0272042	31.2488	0.170081	0.244478	0.00215319	0.0106406	0.00173046	0.0160994	1.16944	32.0176	5.89702	48.2322	4.41413	7.30143	0.0131089	0.875745	1.03529	8.88737	2.95295	71.0626	12.6694	93.5885	54.8176	31.8466	3.95512	74.0588	31.9813	61.1118	8.21166	49.5884	170.415	7.14091	156.101	29.7506	29.7506	116.695	47.3356	47.3356	8.29566	159.402	46.0422	90.7932	91.2549	190.428	83.5364	160.445
616	0.00826734	11.1423	0.0818841	0.0194203	27.8767	0.107077	0.167955	0.00177912	0.00571722	0.000952317	0.0130025	1.09436	26.8255	4.2301	42.2927	4.67216	4.98821	0.00799626	0.534848	0.686238	4.88523	2.79258	55.2219	8.85401	78.7534	33.537	34.5232	3.11346	53.4666	32.4578	60.1607	5.69776	48.0731	114.878	5.35861	124.572	4.41936	4.41936	77.3834	31.1007	31.1007	8.75457	164.857	45.8686	86.6808	79.8819	156.744	84.4029	156.478
617	0.0168477	6.79774	0.104037	0.0220509	39.131	0.255401	0.268191	0.00315579	0.0127166	0.0020869	0.018871	0.893244	33.3295	4.43179	63.5264	4.14216	8.05074	0.0154716	1.08073	1.21022	9.41562	2.96014	103.464	13.5189	85.1247	71.8039	29.9266	3.0124	69.5233	33.422	68.722	8.97262	54.8151	180.747	9.25056	176.021	25.3226	25.3226	133.125	62.0308	62.0308	11.3469	151.069	43.0208	109.863	96.8497	197.032	87.4637	146.379
618	0.0278263	14.3016	0.12343	0.0240227	29.3327	0.182162	0.323893	0.00460073	0.017426	0.0028437	0.0256863	1.1971	39.9212	5.27515	44.698	5.42534	9.65135	0.0153971	1.23693	1.33473	13.8798	2.88699	105.997	10.5551	95.5692	59.3149	36.7838	4.56985	63.7369	33.6444	54.2448	10.7621	47.9997	288.572	11.7394	270.697	45.1415	45.1415	179.078	95.4556	95.4556	15.5271	188.318	42.202	95.1839	94.4203	173.029	89.9324	151.047
619	0.0282435	12.1454	0.098163	0.0226674	26.7601	0.162839	0.323702	0.00469203	0.0188625	0.00306908	0.0272465	1.12696	32.0524	4.65457	40.3146	5.00638	9.64935	0.0164818	1.13325	1.22533	9.30534	3.16261	70.8903	12.9739	77.6684	51.6017	34.0922	3.71591	58.5848	33.0306	55.5382	10.7127	46.4501	260.195	12.3099	244.152	45.1312	45.1312	165.595	82.5402	82.5402	16.7786	180.243	48.6159	79.8691	97.7487	184.155	83.2047	151.065
620	0.0352719	3.29015	0.14735	0.0250982	53.3424	0.30093	0.416071	0.00271992	0.0302609	0.00490801	0.0371346	0.597311	45.0913	3.86464	94.1259	3.0609	12.5817	0.0132489	1.87976	1.75411	20.1233	4.08268	240.012	26.3966	87.7201	66.9356	34.4286	2.38949	78.0069	35.1644	71.3124	13.5637	63.6994	326.955	18.5556	292.441	75.117	75.117	187.868	62.3304	62.3304	22.0474	124.586	40.3283	130.907	140.422	211.114	89.6884	115.707
621	0.0199332	9.48808	0.102845	0.0215065	35.1254	0.163636	0.273808	0.00358271	0.0140728	0.00228776	0.0223087	1.02789	33.6177	4.36432	55.4586	5.3012	8.15874	0.0114474	0.799638	0.9393	8.72155	3.04783	72.6574	12.7936	99.1622	49.605	35.579	3.48164	59.9458	33.5221	64.3952	9.12702	53.1293	192.492	10.5565	185.469	32.9776	32.9776	144.833	67.3488	67.3488	15.3976	187.306	47.0518	77.0271	94.6066	187.482	83.7207	162.738
622	0.0245839	5.8568	0.119426	0.0176438	50.8454	0.258086	0.312835	0.00246611	0.020204	0.00327486	0.0222762	0.83646	38.3349	3.54033	87.6259	6.00288	9.26647	0.00948736	1.41275	1.45085	12.4229	2.51637	115.432	10.8704	130.061	70.0399	33.9244	3.0409	56.6962	34.7869	74.3411	10.2965	63.0688	249.132	9.94687	212.424	61.1248	61.1248	161.934	48.7611	48.7611	14.4697	197.018	36.9589	88.2753	83.096	192.01	90.4597	161.229
623	0.0438902	9.26023	0.12644	0.0230647	53.7166	0.217735	0.450684	0.00533171	0.0320265	0.00515707	0.0349261	1.01965	39.1159	4.86802	93.4967	6.08483	13.3303	0.0227962	4.19061	2.63986	30.0514	2.80469	187.233	11.9707	181.507	65.6017	34.6561	3.82769	68.6901	33.8464	75.4844	14.7037	58.507	351.958	16.1776	313.776	78.1951	78.1951	219.165	98.1647	98.1647	23.8353	205.18	34.6577	97.0986	95.6445	190.521	93.4053	151.759
624	0.0653627	0.967258	0.211837	0.0240981	66.5266	0.586273	0.49869	0.00525416	0.0482816	0.00773799	0.0430633	0.227867	63.5861	2.72809	127.444	2.90891	15.1065	0.0207941	2.80898	2.14303	27.8645	3.79849	399.836	34.5154	78.6292	63.994	30.4024	1.04123	77.3338	36.876	65.7738	15.8707	64.5548	444.971	20.4923	358.634	132.236	132.236	290.659	108.661	108.661	25.406	117.318	26.8442	126.329	131.713	241.703	91.8271	86.9029
625	0.0456802	4.09471	0.150735	0.0220172	56.2876	0.310727	0.473594	0.00446078	0.0434206	0.00692933	0.0439936	0.690033	46.9953	4.20225	100.286	4.69577	14.0853	0.0253887	3.59734	2.47167	23.3905	2.91021	207.138	15.5774	124.863	75.4337	34.2102	2.82624	78.3175	35.0873	71.5205	15.1527	61.41	497.891	22.397	399.859	149.334	149.334	289.182	95.1979	95.1979	28.9044	167.342	33.9869	113.268	99.6745	213.667	92.4945	135.24
626	0.0261364	4.28566	0.107187	0.0229699	45.2704	0.233624	0.315328	0.00456516	0.0156374	0.00255523	0.0238319	0.707797	33.5724	4.06324	76.3392	3.3407	9.57074	0.0175157	1.3422	1.39909	9.00568	2.97167	140.474	19.246	79.1606	57.7468	31.7118	2.38127	74.7203	33.774	74.0246	10.5189	60.5486	258.525	11.2726	250.434	32.7591	32.7591	160.625	78.8266	78.8266	13.3947	125.408	39.4508	125.692	100.089	231.215	87.2517	133.356
627	0.0336561	8.02834	0.126597	0.0235234	32.9875	0.212044	0.333398	0.00396862	0.0188076	0.00307662	0.026874	0.961984	40.9598	4.81519	51.6405	4.6406	9.96325	0.0150141	1.41851	1.49157	11.1846	2.77087	108.087	13.6054	82.1941	62.0595	36.0904	3.7016	71.4707	34.0963	57.7888	11.0498	56.4406	250.521	13.3435	240.223	40.1259	40.1263	165.437	80.1655	80.1655	16.4841	163.58	40.3847	100.242	91.1009	205.682	87.8759	143.446
628	0.0195052	7.67051	0.108632	0.0190842	40.3814	0.158871	0.298774	0.00410711	0.0137702	0.00224702	0.0199268	0.941472	34.971	3.93529	65.8055	5.07893	8.90481	0.0198936	1.20463	1.31798	10.315	3.06724	100.54	10.7692	99.5333	46.0837	37.5624	3.24777	57.7204	34.0719	68.6342	10.0013	52.5566	209.229	8.82076	196.729	34.8897	34.8897	145.138	67.3082	67.3082	13.5692	181.062	44.7909	98.5105	99.7	167.708	89.2704	154.46
629	0.00822522	7.68995	0.0767655	0.0247946	28.7086	0.184422	0.164001	0.000846989	0.00901079	0.00147732	0.015025	0.934154	25.1385	4.66879	44.0552	2.642	4.93572	0.00342957	0.484559	0.636482	4.52432	4.40217	52.2191	18.1356	62.277	53.226	27.6538	2.55273	70.8765	31.6333	62.5791	5.46192	53.5807	125.065	7.01324	123.347	17.644	17.644	82.2373	16.7713	16.7713	8.91269	110.747	64.3566	104.91	129.699	166.079	72.8294	144.326
630	0.0490022	7.07116	0.105392	0.0238938	47.2084	0.242064	0.423168	0.00466494	0.0199178	0.00324141	0.0276857	0.904837	33.972	4.46012	79.7918	3.2302	12.6389	0.0233738	1.71206	1.6649	23.7382	3.59843	95.5966	17.8411	118.408	68.5544	30.9448	3.09287	69.2738	33.4926	75.0093	14.1166	55.8614	284.616	13.4978	265.931	48.1399	48.1399	193.157	106.39	106.39	15.9578	127.317	50.532	117.562	117.199	197.938	83.3078	163.519
631	0.00626758	11.2287	0.0680305	0.022448	20.6204	0.173571	0.146651	0.000667005	0.00684516	0.00112979	0.0118682	1.08531	22.6326	4.10785	30.2263	2.5256	4.28766	0.00280881	0.459256	0.614273	3.93086	4.72692	30.5996	17.5306	43.6313	54.005	26.8205	2.64281	51.8649	31.5838	51.6692	4.92201	44.7927	114.496	5.73226	113.068	13.1809	13.1809	68.1814	15.4833	15.4833	6.02119	107.685	71.0001	80.0791	118.498	149.498	61.8263	128.759
632	0.0156076	6.76408	0.0906585	0.0206625	48.563	0.246721	0.2334	0.00199216	0.0151792	0.00247419	0.023023	0.886686	29.2919	3.94841	82.8244	2.58142	7.07675	0.00577936	0.876491	1.04138	7.80366	3.68329	79.1816	14.5747	113.267	69.1175	28.4645	2.68812	61.3957	33.2068	79.808	7.69175	51.5988	201.572	9.74521	193.449	32.7921	32.792	112.133	35.6891	35.6891	14.9235	104.664	53.6146	145.959	116.422	174.53	83.2749	166.782
633	0.0678085	1.75486	0.175592	0.016618	62.5231	0.331994	0.522803	0.00511115	0.0386601	0.00620072	0.038017	0.385822	52.8589	2.55864	116.692	3.26682	15.7	0.0172236	2.60599	2.0866	23.8263	3.09638	324.691	17.4797	84.0368	54.9107	38.2215	1.64222	63.2673	36.5339	70.8987	16.9858	61.2615	382.948	18.7219	301.451	120.857	120.857	256.097	91.0597	91.0597	20.6381	124.214	27.7912	163.338	107.132	217.042	94.5762	99.4381
634	0.00638807	5.87734	0.0815278	0.0202381	39.1745	0.193334	0.149225	0.000738959	0.00599217	0.000979394	0.00942393	0.83458	26.3115	3.99867	63.7383	3.8614	4.48194	0.00430378	0.540081	0.70444	6.05288	3.02608	72.5427	13.0495	78.2667	52.5376	28.9514	2.31926	65.5871	32.5843	73.964	5.03711	52.2673	107.089	4.01106	102.088	14.5847	14.5847	76.6258	14.876	14.876	5.5721	142.986	46.7698	102.434	93.9676	190.514	83.4528	150.983
635	0.00807847	8.79477	0.0813844	0.0220166	27.6302	0.165532	0.166324	0.000816337	0.00777051	0.00127209	0.0114883	0.98974	26.7712	4.00204	42.1119	3.82765	4.97874	0.00389701	0.57528	0.732246	5.48037	4.23791	50.046	17.4445	62.0014	49.24	30.8821	2.79128	55.9271	32.6764	60.0549	5.57979	42.6401	129.277	5.71156	127.578	16.3672	16.3675	69.9753	17.2082	17.2082	8.95652	152.752	62.9595	74.8243	123.237	169.219	72.7006	144.686
636	0.0205541	7.84496	0.0897324	0.0224349	36.3886	0.204008	0.300864	0.00370903	0.0167728	0.0027516	0.0276975	0.951412	29.4276	4.42711	58.0425	4.20488	9.0016	0.0188342	1.029	1.16745	9.25138	2.94897	59.1466	14.5183	89.3695	59.39	30.0994	2.93148	65.8001	32.7792	68.6613	9.98423	54.4809	231.42	13.1068	226.794	33.5337	33.5337	160.847	83.9925	83.9925	15.8017	152.881	46.9751	81.8187	88.2024	204.912	78.8534	161.868
637	0.0814478	0.974013	0.183666	0.0153898	77.5395	0.539281	0.51635	0.00475844	0.0370509	0.0059663	0.0454056	0.231	53.9612	1.90142	158.565	3.17835	15.5739	0.0229267	3.11559	2.27425	26.7504	3.52816	398.342	20.557	95.6528	59.6318	30.6204	0.986939	55.6225	37.0059	76.1917	16.8121	57.476	400.854	19.2341	344.285	100.305	100.305	228.349	84.364	84.364	24.5019	124.963	26.2045	158.843	122.329	213.74	94.8474	92.7465
638	0.009027	14.2052	0.087	0.0214835	24.6922	0.142954	0.171333	0.000858285	0.00722415	0.0011742	0.00936753	1.1899	28.511	4.60521	36.756	3.89214	5.1171	0.00418591	0.617624	0.780833	6.34814	3.5525	58.2522	10.4881	71.9921	46.4926	32.8411	3.59415	53.85	32.4377	54.6619	5.77049	44.6147	120.118	4.33149	107.763	22.7288	22.7288	79.186	18.3216	18.3216	6.04172	149.473	54.9583	99.4907	103.994	144.378	83.1136	150.71
639	0.0290162	9.71961	0.1079	0.0261193	32.8556	0.165923	0.337107	0.00511249	0.0196479	0.00321623	0.0323457	1.03556	35.0008	4.9805	51.3717	4.21318	10.0612	0.0185181	1.35873	1.41728	12.1659	3.37019	88.1336	18.5234	83.5189	50.478	35.3833	3.64408	69.4339	33.215	61.1905	11.153	48.1294	326.611	17.4	330.12	35.4122	35.4122	177.74	104.568	104.568	21.5219	158.145	48.7186	87.569	108.857	210.979	81.6237	149.768
640	0.0113398	7.08457	0.0868449	0.0226091	36.2538	0.163338	0.222707	0.00278898	0.0114503	0.00187628	0.019189	0.901474	27.7952	4.30908	57.978	4.54645	6.64659	0.0129436	0.986052	1.12478	9.773	4.26772	87.5474	16.0535	77.4642	46.3127	31.399	2.64732	66.9122	32.5784	69.7895	7.43142	48.0077	176.867	9.33639	175.828	22.3794	22.3794	121.043	58.5682	58.5682	12.0045	177.259	58.6645	87.2842	137.122	159.949	83.4407	146.174
641	0.0394542	1.17942	0.17455	0.0187556	96.2641	0.474584	0.435207	0.00441686	0.0365592	0.00589337	0.0363947	0.275227	54.4097	2.52786	220.884	3.59529	13.1986	0.0130726	1.98009	1.80433	14.7241	3.43164	240.323	23.0873	159.557	60.51	32.1579	1.18577	69.4912	36.626	81.3708	14.0356	65.4886	354.652	15.7748	293.628	101.319	101.319	243.775	91.7289	91.7289	24.5203	138.435	35.5506	122.324	118.072	227.639	90.8214	135.007
642	0.0381873	6.10851	0.138348	0.018941	40.3408	0.250723	0.404892	0.00614111	0.0247492	0.00402411	0.0363792	0.854852	44.1083	4.06404	65.7216	5.3342	12.1094	0.0257818	2.02755	1.85192	15.6341	2.29259	147.005	9.21101	99.649	68.8682	36.4949	3.38854	65.505	34.9415	62.6163	13.3424	56.3235	315.888	19.6706	295.648	66.241	66.241	239.664	130.135	130.135	26.3305	174.098	32.117	113.266	77.1499	182.532	93.3382	141.709
643	0.0238772	8.36647	0.0812373	0.0242547	35.6112	0.163043	0.414044	0.0052394	0.0227936	0.0037012	0.0316119	0.970143	26.3995	4.63996	56.7472	3.23868	9.38701	0.0149048	1.21791	1.32157	10.9439	4.13129	64.254	17.0608	76.4941	48.0169	29.8624	2.75902	68.1552	31.9582	70.1002	13.7163	56.0484	316.3	19.9123	294.971	58.5158	58.5247	195.497	93.6958	93.6961	17.2678	131.296	60.0134	100.434	126.65	171.516	77.7401	152.212
644	0.0377234	4.21663	0.122978	0.0189893	56.9711	0.268595	0.373246	0.00459943	0.0192533	0.00314505	0.0307814	0.70238	38.7103	3.66958	101.987	4.86527	11.2368	0.0245733	1.66847	1.64132	17.0692	2.80553	152.689	13.0129	121.221	66.001	33.3502	2.57447	67.6671	34.7226	78.0554	12.4139	58.6183	311.012	15.3261	303.561	39.5937	39.5937	177.69	93.0957	93.0957	16.8161	170.769	37.1929	109.539	94.7376	199.507	91.4438	147.92
645	0.0666903	8.57127	0.0979089	0.0227345	36.6187	0.176625	0.510355	0.00432118	0.040544	0.00650359	0.040017	0.992493	31.0407	5.07921	58.2817	5.21457	16.0462	0.0255952	4.50218	2.74745	30.1356	2.176	111.765	9.17778	103.716	52.59	31.8997	3.23058	73.6266	32.4886	67.6634	16.5021	56.5173	446.34	17.3537	368.788	121.136	121.138	254.107	91.5818	91.5819	26.2292	168.132	33.0975	105.831	71.5343	187.068	91.4229	153.025
646	0.0236306	5.25646	0.119904	0.02099	50.3196	0.215324	0.292911	0.00201359	0.0186679	0.00302471	0.0231993	0.794186	37.7161	4.03583	86.5574	4.92442	9.07636	0.00660359	1.3597	1.43451	13.5131	2.3116	150.039	14.5741	122.996	56.8853	35.3098	2.88155	68.799	34.3232	74.47	9.65224	62.8842	222.636	10.0511	198.558	48.4445	48.4444	144.901	42.3158	42.3158	14.315	163.333	31.775	102.59	78.0641	232.262	90.446	149.181
647	0.0137618	6.08544	0.100678	0.0220108	46.1585	0.223326	0.228598	0.00199145	0.0141502	0.00230132	0.0196495	0.849155	32.423	4.11607	77.7452	3.65014	6.86483	0.00651797	0.917301	1.04672	6.86893	2.93498	92.6259	16.3657	105.038	61.1881	31.4764	2.79039	66.7982	33.5604	75.4353	7.55564	57.971	196.587	10.8709	179.637	39.6908	39.6908	130.801	40.4974	40.4974	11.8703	135.119	43.4501	108.357	95.1367	217.495	83.97	159.232
648	0.031974	8.14257	0.102451	0.0202148	34.9948	0.19177	0.353944	0.0027195	0.0224878	0.00364475	0.0285844	0.967451	33.5116	4.15825	55.3414	4.51504	10.57	0.00786365	1.2645	1.35907	11.7756	2.81389	71.3753	11.502	89.8363	56.3332	33.975	3.25629	60.1381	33.6833	64.3999	11.6506	51.2439	254.793	14.6608	225.908	62.3005	62.3005	160.939	57.129	57.129	18.755	160.482	44.3654	92.6188	86.7648	185.735	84.755	158.333
649	0.0512812	2.36504	0.18521	0.0188598	58.4062	0.304093	0.474883	0.00362522	0.0332113	0.00536486	0.0384046	0.484521	51.7566	3.03484	106.058	5.73979	14.1146	0.0264642	4.45645	2.6764	29.2275	2.83408	519.209	18.6147	94.0955	59.0281	38.5038	2.05144	68.1677	36.1707	69.5595	15.5013	62.4963	389.528	19.3874	336.321	97.3996	97.3996	217.693	72.6292	72.6292	24.8053	196.252	17.1648	100.096	98.5293	233.967	96.3609	78.5378
650	0.027075	6.18306	0.0881797	0.0202259	33.9722	0.176001	0.329691	0.00352992	0.0254124	0.00406605	0.0257269	0.853401	28.5734	4.01422	53.7915	4.59604	9.96692	0.00923058	1.71128	1.68627	15.5875	3.2698	73.3737	12.874	65.8406	48.4429	31.6517	2.54114	64.6909	33.0143	66.8235	10.7247	52.0364	289.043	11.3387	232.098	83.9421	83.9421	193.916	68.9286	68.9286	15.6586	169.096	49.6616	88.1797	101.68	178.83	83.7776	141.557
651	0.0186521	12.3061	0.0843247	0.0207423	28.7422	0.130069	0.25992	0.00347801	0.0127035	0.00208003	0.0217348	1.13262	27.7773	4.47532	43.758	4.90453	7.73421	0.0120063	0.887516	1.05137	10.2135	3.11863	50.1354	9.85576	85.5158	41.3684	33.3117	3.33963	55.277	32.414	60.6724	8.6861	43.6991	206.658	9.54111	205.893	25.3084	25.3084	115.956	56.0154	56.0154	15.0022	176.58	50.5511	75.7715	86.9776	155.458	81.7272	162.44
652	0.0142588	5.33142	0.100855	0.0200939	43.4187	0.229367	0.225417	0.00135224	0.0148598	0.00241673	0.0171306	0.798134	32.4836	4.26857	72.0144	3.81742	6.76185	0.00730882	0.806115	0.96391	7.11411	2.58198	92.6259	10.1714	101.29	60.7289	30.973	2.63514	72.6901	33.4354	73.1115	7.42399	58.3468	192.121	7.88393	167.61	42.2701	42.2701	121.03	28.6848	28.6848	9.8749	135.773	39.6621	126.877	82.9981	181.702	88.9618	157.595
653	0.0125427	9.35617	0.0872564	0.0228845	37.2408	0.175947	0.209404	0.00176602	0.00848388	0.00139624	0.0145667	1.0216	28.048	4.21682	59.7145	4.11002	6.26325	0.00764959	0.737367	0.917483	5.94975	3.14741	82.6084	17.6	88.975	53.1494	30.9672	3.01368	57.7834	32.718	70.5578	7.05747	53.5809	142.589	7.1822	140.576	16.6175	16.6175	104.837	41.8038	41.8038	7.42239	152.351	46.7967	89.4253	100.703	215.547	81.3622	154.479
654	0.0320112	4.49397	0.123054	0.0183606	48.3845	0.249268	0.389553	0.00520649	0.0209624	0.00340846	0.0266287	0.726004	38.1836	3.3462	82.6232	5.00056	11.6534	0.0186295	1.62178	1.6225	15.613	3.09539	177.119	14.4664	102.275	62.4931	34.6513	2.62476	59.6671	34.9284	72.8515	12.926	63.955	277.092	11.786	251.119	51.7595	51.7594	211.825	110.049	110.049	14.0008	179.134	38.1183	106.271	105.338	198.384	91.8478	135.213
655	0.0229653	5.9802	0.0913126	0.0211376	40.9637	0.210844	0.300259	0.00174758	0.0181944	0.00296072	0.0242384	0.840972	29.5394	4.06356	67.2556	3.24267	8.96791	0.0073892	1.16119	1.28415	8.66728	3.11797	78.1532	14.6824	83.7638	57.4943	30.3006	2.57446	66.3668	33.1404	73.2244	9.9209	59.7897	228.94	13.2196	216.387	42.2975	42.2975	129.273	38.248	38.248	16.5246	123.61	47.1741	118.014	98.4272	198.952	82.9964	152.807
656	0.0266754	2.5958	0.141466	0.0250604	49.5585	0.284292	0.321417	0.0024075	0.0221261	0.00358569	0.0257394	0.510457	44.492	3.85709	85.8367	2.75126	9.68562	0.00821565	1.15982	1.24766	10.0302	3.92631	177.318	26.3731	74.0049	57.1849	35.0686	2.02823	83.3328	35.1203	69.4082	10.5363	64.5826	241.385	13.2549	214.58	55.7933	55.7935	155.795	47.2466	47.2466	15.7329	112.352	44.6778	134.189	133.873	217.542	86.5235	121.845
657	0.0823949	1.53494	0.225035	0.0239473	62.8517	0.427614	0.551771	0.00220677	0.0414389	0.00651975	0.0457216	0.343275	59.3186	2.97409	117.678	3.12827	16.6105	0.0188884	6.74931	3.19628	76.5122	3.62403	788.541	31.844	79.7371	64.6757	34.9257	1.53368	75.7194	36.5731	66.8655	17.897	67.0978	486.671	25.1887	374.987	163.081	163.08	264.177	48.6341	48.6341	26.2093	123.937	11.5129	133.675	126.117	243.679	96.0271	56.6877
658	0.00647132	10.7775	0.0826483	0.0220366	23.5931	0.194399	0.155956	0.00121187	0.00564065	0.000930669	0.00930733	1.0781	27.0048	4.80714	35.0893	5.33124	4.65967	0.00910742	0.547746	0.693525	4.57241	3.22841	58.8786	9.98011	56.2148	60.2422	28.3845	3.13844	64.0788	31.9306	54.0393	5.28213	45.7119	117.157	4.03472	116.399	10.2881	10.2881	75.525	24.8849	24.8849	5.49573	190.818	50.9948	76.0582	94.5892	152.288	83.8658	136.613
659	0.0135402	4.17021	0.110027	0.0218375	58.8877	0.244298	0.236282	0.000872652	0.0155407	0.00251282	0.0135483	0.696198	35.8026	4.15225	106.665	3.72898	6.94144	0.00256834	0.826751	0.983517	7.65119	3.08332	84.9295	15.5968	119.777	59.7765	32.3309	2.44956	77.0451	33.9977	81.5469	7.78107	56.1993	184.366	6.44529	146.928	51.7971	51.7971	118.358	18.614	18.614	7.91314	139.362	46.0078	104.849	98.7099	206.504	83.3873	167.371
660	0.0450476	5.54083	0.122177	0.0215575	43.458	0.253028	0.415668	0.0034578	0.0298619	0.00479116	0.0314727	0.803	38.879	3.74738	72.3824	3.65173	12.3494	0.0141926	1.77421	1.68819	18.2378	4.27823	133.09	18.6788	85.2441	67.1572	34.1806	2.95435	62.8556	34.6787	68.6824	13.5617	56.0821	337.905	14.5602	267.714	98.8802	98.8802	208.816	67.5769	67.5769	14.1282	146.89	53.117	115.728	143.382	173.938	86.9567	138.557
661	0.0332238	12.1494	0.114649	0.0221327	26.618	0.145234	0.377133	0.00233682	0.0228188	0.00370133	0.0324843	1.12858	36.7732	4.79775	40.0588	5.22293	11.0208	0.0167886	2.69816	2.1772	32.6082	2.93298	112.068	10.3069	77.9293	46.0864	38.345	4.08134	60.7759	33.606	52.757	12.4419	53.8555	319.499	15.6781	291.915	65.2408	65.2405	162.919	55.2642	55.2642	21.9787	183.246	42.2228	101.556	96.4768	168.39	90.6101	139.83
662	0.0392969	6.70582	0.0970856	0.0256151	49.8732	0.195011	0.396031	0.00476512	0.0205306	0.00335081	0.0314319	0.885763	31.5042	5.54276	85.3526	4.11255	11.8772	0.0138668	1.42186	1.41972	13.037	3.28358	78.7977	12.0207	137.449	54.7132	30.5175	2.94285	87.0184	32.1786	78.8984	13.1624	61.3733	309.552	13.8711	300.932	41.6488	41.6489	194.431	104.232	104.232	19.1572	153.972	49.35	103.812	103.2	170.832	85.5113	175.092
663	0.0150606	10.097	0.115835	0.0237455	29.213	0.187198	0.251887	0.00154891	0.0165653	0.00266663	0.0168299	1.04884	37.382	4.92885	44.598	5.57316	7.51168	0.00558055	1.07681	1.22543	9.30935	3.69696	103.133	13.0974	86.4426	57.2585	35.5127	3.83885	67.8088	33.5841	55.5755	8.29228	54.3775	190.031	7.96162	155.409	52.8487	52.8487	130.736	32.6918	32.6918	10.2656	204.013	51.2882	84.3475	120.771	162.8	87.7416	147.201
664	0.0815481	1.65463	0.210784	0.0154271	82.0453	0.404554	0.626172	0.0084611	0.0390413	0.00628242	0.0479821	0.368892	59.1701	2.76563	171.307	5.2142	18.7598	0.0763444	5.41719	2.93329	36.8606	2.99107	579.108	12.5837	138.366	64.5821	36.3075	1.64451	69.3113	36.6872	73.8526	20.5163	62.8234	389.549	24.3787	350.191	93.1299	93.1299	311.936	177.098	177.098	29.3925	183.9	16.0086	132.638	104.027	188.091	97.716	81.036
665	0.0242336	7.63045	0.127702	0.0203619	39.298	0.217484	0.289227	0.00215149	0.0188069	0.00306324	0.0211626	0.942033	41.426	4.4346	63.5651	4.566	8.65109	0.00970593	1.39045	1.44273	11.2187	2.64994	104.236	9.28888	103.717	62.958	36.6005	3.62896	66.514	34.4219	63.3699	9.52042	55.24	209.072	10.0152	180.92	51.2938	51.2938	143.737	46.4685	46.4685	13.1269	159.427	39.6146	116.279	86.3977	168.366	90.7677	155.211
666	0.052937	4.41966	0.150755	0.024153	47.3644	0.268397	0.46571	0.00544268	0.028254	0.00455062	0.0376984	0.719504	47.0009	4.69927	80.5027	5.47239	13.9264	0.02826	1.81144	1.6982	16.2031	3.06669	207.198	16.2543	96.4259	66.8877	35.754	2.96151	84.8323	34.7593	66.1113	15.3334	59.4847	375.212	19.5064	349.77	71.1035	71.1036	231.053	115.686	115.686	26.1554	192.561	35.3877	96.2265	105.03	211.283	92.218	126.038
667	0.0162082	6.15199	0.0953849	0.0184628	41.9303	0.204771	0.247065	0.00304759	0.0126252	0.00207936	0.0230443	0.853056	30.9643	3.61378	69.072	3.69169	7.4202	0.0148042	0.974767	1.12335	8.65701	3.00773	76.8843	12.2232	92.9423	56.285	32.2811	2.67745	57.115	33.7975	72.9807	8.24234	55.1453	180.422	10.1393	184.679	19.3444	19.3443	130.725	65.5279	65.5279	13.4618	137.303	46.2007	112.609	94.1968	184.242	85.0121	158.319
668	0.0150602	6.32426	0.0928024	0.0171424	35.4701	0.172206	0.260701	0.00182437	0.0152304	0.00246863	0.0189166	0.867836	30.0403	3.42514	56.5199	4.09945	7.78944	0.00844299	1.17222	1.25513	10.9389	2.43545	78.592	10.6975	73.9241	47.8346	33.897	2.64695	52.3967	33.8353	67.3905	8.6379	51.1407	195.428	8.08172	170.695	43.9775	43.9775	119.865	34.1042	34.1042	11.1632	142.006	38.8783	108.792	76.3491	193.634	86.7259	146.28
669	0.0248599	5.03905	0.122873	0.0215253	47.8952	0.240985	0.324866	0.00507831	0.0218012	0.00354422	0.024964	0.772288	39.355	3.78967	81.5369	4.3632	9.77326	0.0177428	1.41897	1.47541	10.396	3.06136	122.595	18.2039	103.096	62.6103	35.0718	2.8641	65.5921	34.6949	71.6427	10.6654	58.3953	250.052	11.1026	221.361	53.9999	53.9999	191.528	88.7065	88.7065	14.2061	159.263	42.037	96.8822	102.102	222.329	86.2788	149.701
670	0.0139394	9.78679	0.100543	0.0240762	36.7387	0.151302	0.212588	0.00266834	0.010902	0.00178009	0.0160184	1.04173	32.7941	5.32103	58.543	4.38198	6.34244	0.0124167	0.772012	0.921405	6.57603	2.84214	74.1694	10.2601	101.698	46.191	34.3957	3.53793	74.1103	32.5907	66.6004	7.09609	53.2205	150.018	8.71986	142.79	25.1651	25.1651	120.07	48.6892	48.6892	9.21714	156.867	44.58	101.195	88.005	171.701	86.48	163.456
671	0.0489628	3.00273	0.160622	0.0223449	88.8889	0.300257	0.407007	0.00326176	0.0334384	0.00535762	0.0399498	0.567465	51.2083	3.69691	192.268	3.2398	11.9696	0.0136242	1.78573	1.71203	16.718	3.32148	170.744	21.1093	221.301	64.6587	37.3296	2.40472	76.6832	35.7152	81.6578	13.1565	61.1805	408.992	21.6109	352.483	101.778	101.778	219.698	70.2984	70.2984	23.6588	125.379	40.2763	130.216	113.014	224.698	88.4192	161.644
672	0.0329513	5.51304	0.122388	0.0229408	61.2073	0.198953	0.347801	0.00373751	0.0253619	0.00409837	0.0308071	0.810251	39.5034	4.86592	111.565	4.04247	10.4437	0.00736195	1.31414	1.3843	13.1238	2.79863	108.68	11.6818	170.882	53.182	36.0634	3.05906	81.7768	33.8939	79.6896	11.3526	66.58	248.275	16.4678	219.581	61.1015	61.1015	176.638	60.5741	60.5741	15.9403	145.814	40.8267	121.518	91.8941	188.093	89.3236	173.203
673	0.0309818	6.76508	0.0999779	0.0205803	36.6368	0.182217	0.353968	0.00267714	0.0239863	0.00389696	0.0338207	0.895887	32.3831	4.38952	58.5301	4.19141	10.4668	0.00841264	1.52876	1.55267	12.1484	2.25973	83.7831	10.2531	89.12	51.4581	33.4662	2.9589	68.6412	33.314	66.8731	11.6067	58.3179	308.682	13.8613	286.214	56.2353	56.2353	158.58	54.9463	54.9463	19.9061	141.53	36.1555	111.335	71.5671	196.281	87.8559	154.211
674	0.014537	18.9147	0.0799002	0.0250801	27.6824	0.151826	0.239742	0.0021444	0.00820686	0.00136025	0.0147465	1.33508	26.1855	5.56094	41.7274	5.26174	7.13637	0.015665	1.1394	1.27125	10.11	2.95313	53.4462	10.5194	95.5814	51.9396	29.1685	3.87799	59.1923	31.0231	60.1197	8.11976	44.7711	157.77	8.37487	162.441	12.481	12.481	90.8983	42.701	42.701	8.77698	184.691	47.996	71.7732	84.4088	169.859	81.8268	167.093
675	0.0178416	5.96224	0.0852484	0.0222184	35.5211	0.199446	0.23836	0.00210471	0.0101271	0.00166984	0.0169895	0.833288	27.434	3.41274	56.7155	2.53753	7.15228	0.0123269	0.92507	1.0815	7.54717	4.15307	79.3129	23.4468	68.758	54.1397	30.2869	2.35588	54.3088	33.4091	69.3356	8.01457	54.5172	181.499	9.09458	180.403	19.2743	19.2743	109.231	44.6252	44.6252	9.08351	105.599	57.5954	116.544	133.284	198.852	76.2029	142.264
676	0.0157383	9.90161	0.0916184	0.0216039	26.5919	0.189109	0.238741	0.00130685	0.0135219	0.00219899	0.0196837	1.04546	29.7601	4.30628	40.1802	4.08899	7.14273	0.00619171	1.04292	1.18922	9.3344	2.99239	73.0329	13.5778	66.6267	57.7475	31.3374	3.23861	57.8497	32.9517	56.7515	7.92661	46.4961	202.057	9.15273	185.504	38.4187	38.4187	106.245	31.2668	31.2668	12.7133	149.81	46.2539	95.8555	93.1628	196.131	83.0445	142.294
677	0.0122282	10.064	0.0813344	0.0304936	26.6828	0.186525	0.201466	0.00126211	0.0101068	0.00165404	0.0155365	1.04568	26.7414	6.64364	40.395	2.9937	6.04818	0.00434961	0.632487	0.783829	5.97111	3.99121	50.6072	13.8879	63.3498	56.97	26.4722	3.18198	91.0381	30.1893	58.7187	6.73311	55.2797	165.131	6.72669	161.366	19.9678	19.9678	97.2994	28.5094	28.5094	9.47531	121.595	60.5892	104.559	114.299	156.723	76.8576	145.762
678	0.00622384	14.9559	0.0795942	0.0240349	25.3392	0.150089	0.145103	0.000820572	0.00720531	0.00118106	0.0096075	1.21054	26.3702	4.90808	37.9054	3.63375	4.34212	0.0034158	0.466442	0.613096	4.19239	3.85364	40.6393	14.0115	70.7427	49.1821	30.2537	3.46734	57.3853	31.6895	56.8785	4.85733	39.8906	108.559	4.32677	102.127	17.4773	17.4773	68.1481	17.0419	17.0419	6.71905	143.268	60.241	76.9541	103.168	163.366	72.5591	155.008
679	0.0527614	2.29998	0.146171	0.0232451	59.6924	0.333725	0.537014	0.00712115	0.0247883	0.00403657	0.0337161	0.472135	42.774	4.07207	109.361	3.71213	16.2136	0.0512667	3.08949	2.30634	22.9554	3.27677	324.584	19.8485	89.4463	63.5807	31.4753	1.84263	89.7088	34.816	76.6637	17.8869	65.4379	364.235	16.3668	342.607	56.4411	56.4411	233.006	131.454	131.454	18.4468	140.85	28.9253	136.322	113.364	221.165	93.9267	101.467
680	0.023692	4.71109	0.0982934	0.0212473	49.1803	0.214891	0.272916	0.00220869	0.0200423	0.00325657	0.0271289	0.745996	31.7722	3.58746	84.4671	3.00789	8.53643	0.00622815	1.02459	1.16704	9.98683	2.93233	85.2579	19.3992	97.605	54.7989	32.2919	2.38648	63.3124	33.9419	78.3792	8.91818	61.1279	240.276	13.1064	221.556	46.9059	46.906	138.54	39.6839	39.6839	15.0797	113.871	43.8156	114.603	94.4884	233.588	80.4494	158.107
681	0.0166974	6.47855	0.135761	0.0221846	48.1302	0.173846	0.256973	0.00117544	0.0189436	0.00305796	0.0248436	0.878296	43.543	4.88101	81.7679	5.57188	8.09019	0.00354189	1.36315	1.40461	15.5549	2.31284	132.792	9.65907	120.157	48.597	40.0505	3.4915	77.7449	34.3195	68.7996	8.3979	58.0853	230.763	12.5538	206.543	51.8601	51.8601	123.703	23.4359	23.4359	15.0862	180.923	33.3038	103.631	77.2728	187.178	92.3818	153.079
682	0.00705276	9.00755	0.0803398	0.0212911	34.377	0.173855	0.16112	0.00140517	0.00598233	0.000990252	0.0126956	1.00709	26.0689	4.73279	54.1762	4.65582	4.81478	0.00770706	0.567946	0.738118	4.66415	3.01744	65.2603	8.81844	88.6967	52.1502	28.8687	2.84273	67.3391	31.7911	68.8112	5.45185	53.8147	119.925	5.79316	127.062	6.99438	6.99438	84.009	29.1739	29.1739	8.33869	167.666	47.8051	94.8543	90.3873	146.796	86.5271	159.576
683	0.0328089	3.3614	0.125952	0.0217052	52.5219	0.243442	0.38476	0.00267495	0.0248197	0.0040136	0.0283897	0.607988	38.9868	3.64472	92.0317	3.27727	11.523	0.00977947	1.74514	1.67129	15.6912	3.68064	185.536	20.0045	96.4819	54.8751	34.9573	2.23749	73.1153	34.7708	75.165	12.6456	61.9969	311.524	17.2718	267.41	80.2422	80.2422	190.61	59.5972	59.5972	18.8562	129.587	42.3736	135.529	125.575	204.969	89.7244	130.952
684	0.0206471	4.84072	0.0953919	0.0192934	37.911	0.234712	0.28515	0.00246448	0.0189228	0.00308562	0.0238543	0.75789	31.0642	3.85829	61.4606	4.21382	8.34062	0.00709276	1.00976	1.15544	7.14281	2.78191	72.5789	12.0084	66.0227	60.3489	30.3509	2.3992	67.7949	33.585	69.3023	9.37568	54.3569	272.337	10.5375	252.088	43.651	43.651	130.216	41.5592	41.5592	12.864	150.865	43.7986	97.8261	86.1813	191.826	84.4702	141.924
685	0.0550237	6.69727	0.126472	0.0219418	37.7913	0.156199	0.419046	0.00391789	0.0333379	0.00534606	0.0353802	0.886948	40.7576	4.63075	60.6223	5.77234	12.5294	0.0130571	2.23347	1.97368	14.4478	3.01657	115.128	11.3905	100.488	43.9226	40.2775	3.39567	73.2168	34.2083	62.4573	13.5746	51.8503	351.46	18.6807	285.901	106.918	106.918	229.4	81.1006	81.1006	22.6783	200.317	42.8102	89.8945	99.5817	176.114	90.069	150.692
686	0.0214694	12.1091	0.0884526	0.0247916	23.8585	0.149121	0.286774	0.00267752	0.0143944	0.00235233	0.0224507	1.12598	28.989	5.34233	35.4007	3.86953	8.5606	0.00915318	0.86408	1.04517	10.1648	3.12543	59.1359	11.8418	65.57	47.2612	31.7717	3.51133	69.1508	31.8599	53.2194	9.56691	46.4602	210.462	10.8609	210.993	24.5853	24.5853	120.181	58.6123	58.6123	14.256	144.387	49.4836	96.2338	92.4489	175.828	81.7662	145.287
687	0.010275	6.54322	0.0760736	0.0194984	31.9895	0.175722	0.190466	0.00117222	0.00733299	0.00120144	0.0114429	0.8727	24.8662	3.69461	50.129	3.28113	5.71155	0.00418606	0.616	0.76538	6.42053	3.80499	53.7688	14.0463	61.1961	48.9505	29.1456	2.2825	57.4649	32.5924	67.077	6.43314	52.1213	124.267	5.27359	119.943	16.3598	16.3598	80.8894	19.2683	19.2683	6.7618	130.634	58.0367	99.0358	110.87	165.65	77.7422	142.887
688	0.0350412	5.12489	0.112722	0.0167681	49.5233	0.215676	0.37308	0.00629681	0.0264039	0.00428465	0.0448723	0.779037	36.1939	3.2231	85.0342	4.34642	11.5148	0.0313406	2.15329	1.87358	19.1609	3.07179	108.478	11.6518	108.008	56.3666	35.6999	2.71391	53.7429	34.8221	75.1265	12.1951	54.0029	343.789	19.636	337.717	53.836	53.836	222.461	126.981	126.981	28.1279	158.874	44.0208	113.691	100.813	176.302	89.3279	155.727
689	0.0157736	9.4666	0.132214	0.025685	31.4462	0.150828	0.258331	0.00125214	0.0239058	0.00383136	0.0260343	1.03095	43.8506	5.67685	48.6161	5.07842	7.69639	0.00242245	0.752192	0.895115	8.10986	2.43928	65.4212	10.9433	92.2047	45.8126	40.6518	4.1484	79.7721	33.8131	54.4914	8.29714	52.9562	251.603	10.0831	198.861	77.5903	77.5903	146.44	24.1502	24.1502	14.7657	170.27	40.0003	81.1464	73.7232	196.027	84.1909	161.468
690	0.0840073	2.16215	0.178266	0.0158322	59.8068	0.451222	0.632616	0.00828087	0.0366102	0.00590696	0.0447846	0.458102	51.0448	2.75617	109.59	5.88706	17.9066	0.0559114	4.59849	2.71419	46.6683	2.20198	445.425	13.6803	91.4939	83.8248	31.6133	1.92315	63.4621	36.3133	70.7677	20.809	63.4176	502.604	23.095	469.614	82.3524	82.3511	274.74	154.65	154.65	26.2682	186.374	16.4341	110.965	76.5139	230.364	96.7983	85.6739
691	0.0222959	7.99057	0.10188	0.0209601	32.1546	0.167737	0.288797	0.00284508	0.0197329	0.00317932	0.0231783	0.957982	33.7847	4.27368	50.1241	3.74779	8.63068	0.00635526	0.898713	1.0464	9.94173	3.09295	50.6432	12.2797	79.1596	49.0738	35.5555	3.25007	62.7591	33.6234	61.1981	9.47795	53.0981	218.965	11.9702	178.344	67.774	67.774	161.86	50.5625	50.5625	15.1827	140.08	49.9119	89.8847	87.8633	181.159	78.7923	158.163
692	0.0496848	4.13936	0.151133	0.020033	44.6066	0.213015	0.513049	0.00641504	0.0251574	0.00406608	0.0348554	0.692548	44.7744	4.00711	74.906	4.81755	15.2795	0.0366615	3.56814	2.41719	27.0595	3.19285	311.36	12.4602	80.1207	52.025	39.3845	2.7648	74.6582	35.0386	65.6875	17.0532	53.5826	336.356	16.9085	306.263	69.5806	69.5806	248.955	143.251	143.251	22.5786	174.941	29.5939	132.241	110.361	178.544	95.8105	99.938
693	0.0222098	5.25092	0.102758	0.0221464	43.4845	0.230479	0.272265	0.00212979	0.0174059	0.00282794	0.0235065	0.787826	33.0802	3.96594	72.3272	4.51127	8.14969	0.00763904	1.32388	1.4095	10.6665	3.23142	95.1023	18.1046	91.128	60.5799	31.717	2.61768	67.9195	33.7891	72.7977	8.97419	55.5947	195.102	9.80801	177.072	44.8633	44.8633	132.702	41.0666	41.0666	17.0259	165.992	46.4942	85.7729	105.257	214.674	83.044	151.972
694	0.0144352	7.31127	0.0804158	0.0233249	34.1991	0.199517	0.21591	0.00231141	0.00896038	0.00147578	0.0178374	0.918018	26.0228	4.45852	54.0189	3.30571	6.47952	0.0112594	0.733968	0.892671	6.74624	3.6733	68.4526	16.4403	77.2388	57.0301	27.8217	2.56513	68.421	32.0537	68.748	7.2694	55.4616	179.305	8.7227	185.926	13.821	13.821	107.919	46.6568	46.6568	11.7201	130.525	54.5085	103.512	113.786	186.986	79.3858	151.488
695	0.0180199	8.64452	0.113609	0.0204837	35.4357	0.167831	0.25366	0.00290623	0.0127592	0.00210511	0.0207288	0.989057	36.9843	3.94577	56.2751	5.17853	7.56124	0.0143267	0.870605	1.05719	9.29886	3.23218	86.9814	14.1545	84.3546	49.902	38.2332	3.53903	54.9349	34.3107	62.6716	8.46725	51.4175	195.857	11.7654	198.886	22.9368	22.9366	123.638	58.5684	58.5684	14.2003	186.341	47.6967	81.6482	103.562	190.392	84.8942	150.59
696	0.0497568	2.73041	0.154945	0.0184399	69.6405	0.374079	0.438243	0.0032624	0.0294297	0.00474528	0.0351697	0.532186	47.5692	3.00916	134.329	4.56593	13.1584	0.0126871	2.4467	2.05619	17.569	3.35895	245.577	17.8094	136.372	77.0623	33.2193	2.16643	64.5938	35.9388	77.6704	14.3526	55.7292	372.355	15.3191	324.252	85.1194	85.1194	201.686	76.3092	76.3092	21.6972	169.211	34.964	113.144	115.579	207.788	92.8153	129.32
697	0.0351693	7.88655	0.102109	0.0221535	37.8197	0.18779	0.41239	0.00507461	0.0203304	0.00330776	0.0308961	0.954588	31.7695	4.27793	60.7913	5.15811	12.2915	0.0283688	2.3809	1.98192	18.3031	2.79124	143.211	15.2104	92.9274	54.7974	32.8661	3.10222	63.0455	33.3157	68.4663	13.7327	60.8673	311.155	14.3936	301.655	43.9229	43.9229	199.072	107.734	107.734	20.0295	179.049	37.6099	95.0162	93.9761	216.294	89.6746	139.751
698	0.0199432	9.93392	0.0974998	0.0235018	31.9361	0.183162	0.269201	0.00271222	0.0108415	0.00177189	0.0183088	1.04758	30.7754	4.85079	49.6598	5.11978	8.03295	0.0130353	1.17977	1.32579	7.45769	2.8674	117.296	13.2194	82.8187	56.0001	31.6408	3.37129	66.6735	32.6404	62.8117	9.06353	50.0776	189.755	8.27907	187.294	22.7534	22.7534	115.029	50.9386	50.9386	12.0129	179.2	40.758	95.3478	94.9766	198.572	88.9847	141.343
699	0.0136169	8.58262	0.0809364	0.0254314	38.3847	0.167771	0.195399	0.00129322	0.0108512	0.0017567	0.0128657	0.981889	26.5092	5.28085	61.8502	3.35262	5.85269	0.00419392	0.712264	0.886092	6.16555	3.90716	54.8414	14.008	96.741	49.7017	28.8593	2.85678	77.2726	31.3653	72.8353	6.4999	52.6295	138.172	5.75579	117.133	33.9303	33.9303	109.641	29.6312	29.6312	7.13577	133.872	59.0839	98.2769	114.394	161.113	78.1256	167.24
700	0.00685532	10.467	0.0860718	0.0233842	27.4668	0.16462	0.14826	0.000698418	0.00658084	0.00108268	0.011273	1.0621	28.0475	4.56072	41.6977	3.92748	4.43828	0.00454333	0.575342	0.746485	4.91677	3.89508	64.6729	15.6339	69.3823	50.7067	31.1659	3.16375	61.1041	32.387	58.9502	4.98595	45.5913	112.787	6.14752	114.037	11.3958	11.3958	67.72	16.5328	16.5328	6.49781	153.614	57.5446	88.1186	119.076	172.791	79.2122	146.836
701	0.018176	15.587	0.0925997	0.0223679	29.346	0.177565	0.257162	0.00159747	0.0134941	0.0021907	0.0171378	1.232	30.5056	4.70926	44.8422	3.65676	7.69326	0.00689095	0.882148	1.0324	10.182	3.41742	54.9459	11.7181	86.2531	58.5837	31.9858	3.92577	52.9093	32.7177	59.7642	8.56685	50.3179	192.451	7.79169	181.856	30.6223	30.6223	104.403	32.6074	32.6074	12.2359	140.368	53.5649	97.9145	99.0508	162.427	80.7877	161.366
702	0.0135465	8.45626	0.0957839	0.0206502	33.5615	0.177097	0.218704	0.00197265	0.0100703	0.00166523	0.0204331	0.985408	31.4806	3.88157	52.5302	3.06204	6.557	0.0148603	0.749099	0.924368	5.10018	2.41774	60.1097	15.168	95.5094	52.5397	33.9333	3.15181	53.9689	33.6281	64.118	7.33343	50.1321	190.849	8.582	197.067	14.5306	14.5306	102.895	45.2178	45.2178	12.1661	109.757	39.797	107.976	72.7907	231.815	78.4519	164.899
703	0.0151175	3.8355	0.119072	0.0222923	59.7155	0.257463	0.28084	0.00176284	0.0176459	0.00285491	0.023074	0.6596	38.6333	4.29669	108.481	3.17868	8.04828	0.00536072	0.893631	1.05599	7.65796	3.6352	96.8756	15.3808	131.475	60.9705	32.9655	2.4385	81.8792	34.2235	79.6849	9.26433	61.0927	207.828	11.3832	184.371	47.6656	47.6657	138.196	37.9346	37.9346	12.8259	125.793	51.0549	128.746	118.229	181.99	85.2999	167.402
704	0.0201957	13.1816	0.0736109	0.0263211	27.5162	0.133692	0.249249	0.00342211	0.0122663	0.00199493	0.0155281	1.15304	24.0432	5.32834	41.7454	3.20213	7.44352	0.0162827	1.04765	1.20855	10.6776	4.38208	52.8264	15.7792	72.0168	42.8705	28.754	3.10349	67.2588	30.6834	61.4881	8.32883	49.4641	174.73	6.27398	155.471	34.6727	34.6727	148.99	73.9184	73.9184	9.13993	131.449	64.3775	95.1293	128.092	153.514	75.5172	152.333
705	0.0130799	10.9956	0.0857671	0.0240608	29.2264	0.126835	0.225852	0.00225062	0.0104135	0.00170138	0.0169933	1.08507	27.8446	5.41875	44.8511	3.85133	6.73457	0.0147138	0.959796	1.11415	9.89717	3.40387	69.0254	9.30955	70.9134	39.5327	32.2406	3.29092	72.7999	31.5451	61.4287	7.57157	48.9089	157.126	8.96602	154.385	20.942	20.942	114.224	52.8179	52.8179	9.23546	146.707	52.1066	114.041	103.465	136.903	86.6339	146.78
706	0.0122133	11.101	0.105851	0.0215144	33.2204	0.158616	0.217293	0.00147074	0.0133537	0.00218109	0.0162688	1.0926	33.7324	4.2235	51.8998	4.83986	6.47907	0.0046861	0.981766	1.15066	8.4807	2.83261	113.153	14.1277	94.5149	49.5396	36.2382	3.69861	53.461	33.6588	62.2949	7.18657	53.3728	166.398	8.71831	146.796	38.3316	38.3316	111.719	28.0729	28.0729	10.0115	170.45	40.633	96.416	93.5856	207.006	87.9995	148.531
707	0.0257595	8.73802	0.112899	0.0240096	39.5911	0.260128	0.318795	0.00415431	0.0186402	0.00305868	0.0299674	0.991952	36.9118	4.70946	63.984	4.33667	9.55793	0.0113164	0.868092	1.02576	8.30532	3.46247	79.4181	15.8022	115.952	77.1756	31.3195	3.59071	67.9128	33.6933	66.486	10.5495	55.3687	274.69	15.862	277.724	33.4154	33.4154	171.463	92.6241	92.6241	20.5876	163.089	50.9632	88.0954	109.778	191.903	82.2581	167.738
708	0.0482325	1.50546	0.183802	0.0178336	79.8304	0.360284	0.489187	0.0021351	0.0409904	0.00652954	0.0413899	0.341304	57.0246	2.82403	164.771	3.35025	14.6531	0.00800521	2.07861	1.87179	22.1595	3.06013	264.966	18.0282	121.591	54.4029	37.7302	1.50132	72.4164	36.5617	74.686	15.7614	66.4133	454.975	15.8236	368.864	128.815	128.815	222.291	44.2612	44.2612	26.8803	126.645	31.1751	151.669	105.509	221.476	93.2389	121.782
709	0.0324617	3.64353	0.137154	0.0168662	48.3492	0.31742	0.392361	0.00319465	0.0247214	0.00399104	0.0383547	0.648109	43.6245	3.34366	82.6035	5.77964	11.5775	0.0134811	1.55138	1.52295	16.1308	2.27973	150.301	10.7707	99.1517	74.1983	33.7364	2.5328	64.5093	35.4186	69.0092	12.9109	62.6152	348.891	21.6143	327.91	64.4055	64.4055	178.865	62.8156	62.8156	21.8103	185.589	31.6414	99.9981	76.8806	201.013	92.5789	140.653
710	0.0161817	8.11926	0.0905053	0.0257289	41.1372	0.145809	0.271167	0.0029837	0.0129404	0.00212486	0.0233383	0.958638	28.767	3.8919	67.3402	3.18916	8.10062	0.0245799	1.42705	1.47382	13.0428	4.02094	100.065	27.7121	99.5031	42.7108	33.9238	2.85992	55.838	33.1684	73.848	9.06916	54.0298	216.467	13.261	219.781	22.4151	22.4151	126.055	59.446	59.446	12.4685	128.827	53.3453	94.9292	132.744	217.324	77.522	154.585
711	0.0407473	1.48395	0.173135	0.0182515	64.4568	0.458987	0.404507	0.00445517	0.0350545	0.0056436	0.0351419	0.337298	50.6031	2.29061	121.713	3.491	12.1774	0.0158146	2.84668	2.24062	19.425	3.05875	387.173	24.047	84.6304	68.4323	31.8746	1.40465	59.5389	36.6006	73.3585	13.022	62.3474	352.442	17.2675	300.245	92.4226	92.4226	217.796	77.6304	77.6304	22.9577	131.3	23.8072	133.277	106.083	246.596	93.9037	90.7118
712	0.0105839	6.03055	0.0899998	0.0252796	32.7505	0.16159	0.198986	0.00129193	0.0130443	0.00211955	0.0153222	0.836838	29.2051	3.50904	51.5167	2.16589	5.97644	0.00547788	0.675715	0.835218	5.76505	4.32125	73.0335	30.1669	63.4929	44.0317	33.8107	2.50072	56.0445	33.619	65.0076	6.55932	55.3285	157.467	7.35086	135.034	38.3662	38.3662	116.718	29.072	29.072	8.58228	92.0613	59.2553	110.878	138.751	210.981	69.8741	139.668
713	0.11237	2.49441	0.188531	0.0221265	51.0646	0.351856	0.660152	0.00857752	0.0375006	0.00607342	0.0561038	0.497814	53.159	3.1783	89.2074	4.05463	19.8943	0.0494898	4.91172	2.81293	55.1323	3.68199	507.548	25.4061	75.0509	69.4194	36.1642	2.13434	70.4667	36.1561	64.7149	21.7233	62.434	520.806	27.3003	494.694	84.7118	84.7118	322.845	197.988	197.988	31.2993	156.047	21.3113	116.448	127.892	224.842	95.0552	73.9863
714	0.0216188	6.31208	0.0836541	0.0201083	36.7636	0.214442	0.299689	0.00212554	0.0202659	0.00331064	0.0286177	0.860018	27.4603	3.94774	59.0031	2.47982	8.92535	0.012011	1.58953	1.57899	15.5698	3.53348	53.987	13.2018	75.8633	59.179	28.7827	2.47398	63.055	32.869	70.5993	9.83943	51.8445	258.575	12.8169	241.537	43.4583	43.4582	131.205	46.5478	46.5478	13.603	100.011	54.9096	130.804	102.672	170.469	78.7706	154.836
715	0.0280284	5.7649	0.0917228	0.0216226	35.461	0.193705	0.335337	0.00418805	0.0153843	0.00251684	0.0256258	0.826866	29.4948	4.30352	56.5382	3.73902	10.0635	0.0177925	1.34996	1.43414	12.1751	3.01579	86.3429	13.65	71.9696	52.3714	30.8877	2.54432	71.4937	32.9067	67.7792	11.2189	55.0925	234.925	13.11	236.025	29.8482	29.8483	149.755	74.6773	74.6773	17.838	138.927	45.2532	111.804	96.4702	195.703	85.221	142.74
716	0.0153239	7.55679	0.0860548	0.0221639	39.9559	0.182842	0.21824	0.00208072	0.0103057	0.0016921	0.0174343	0.929613	27.8287	3.86043	65.1431	3.57665	6.53708	0.0153343	0.829381	0.990916	7.15672	3.98056	74.0867	19.1327	87.5016	52.6406	30.8963	2.69672	57.0661	33.027	73.5093	7.31031	53.3693	158.011	7.62772	157.583	18.8047	18.8047	112.37	47.6928	47.6928	10.7493	142.233	56.9281	92.763	125.647	188.478	78.3588	156.201
717	0.0253702	7.12367	0.11177	0.0222364	40.8135	0.203092	0.32389	0.00317455	0.0163263	0.00265907	0.0233387	0.915709	35.4482	4.76815	66.5675	5.94372	9.65111	0.0311505	1.63738	1.59367	14.479	2.37554	127.013	10.8412	107.082	57.9674	33.5858	3.23631	73.6247	33.4496	68.6431	10.7947	55.3781	232.332	9.94588	220.93	35.8794	35.8794	149.074	69.6662	69.6662	14.5312	192.209	34.3878	92.1622	79.1349	197.678	91.2783	150.066
718	0.00901063	11.1281	0.092932	0.0224951	28.5743	0.199351	0.178777	0.00104719	0.00815583	0.00134791	0.014467	1.09259	30.4177	4.90628	43.5355	4.23127	5.35899	0.00331446	0.613582	0.762493	5.29313	2.9868	63.8703	10.196	79.683	62.1612	30.3939	3.49108	64.7242	32.5265	58.8862	6.00187	49.1078	134.855	7.49615	139.376	12.9948	12.9948	76.1061	19.3592	19.3592	10.0196	154.196	47.4176	97.5382	89.468	164.89	84.6981	154.483
719	0.032262	5.38517	0.123823	0.0209173	60.8138	0.240535	0.375669	0.0042158	0.0159467	0.0026186	0.0306158	0.802192	38.7023	4.21932	110.836	5.00365	11.246	0.0288756	1.68046	1.62119	17.277	2.58055	165.847	12.6806	153.538	63.8372	34.0662	2.96485	71.5747	34.2912	80.1671	12.5961	58.8951	301.271	16.3009	310.957	25.1409	25.1409	153.976	81.9818	81.9818	18.526	170.901	33.815	110.423	87.545	206.244	92.2439	152.551
720	0.0753617	8.54094	0.104038	0.0201628	23.1857	0.200805	0.477825	0.00408752	0.0382786	0.00612133	0.0374338	0.987753	34.292	4.153	34.3831	4.89287	14.5679	0.0117911	2.09489	1.83238	19.1066	2.6769	60.932	11.4215	56.3492	59.5887	33.9296	3.37687	58.7739	33.7971	49.5546	15.4514	47.2874	386.474	18.1489	315.623	115.839	115.839	232.11	85.3088	85.3088	26.8384	169.44	43.5515	79.7695	79.6721	190.741	82.6782	136.205
721	0.013958	6.76357	0.104531	0.0195473	38.0028	0.153975	0.228619	0.0018998	0.015685	0.00254826	0.0214251	0.890398	33.7084	3.41736	61.2791	3.91713	6.829	0.00658533	1.09726	1.22833	8.33407	3.09143	94.2081	16.7558	85.1866	43.3903	37.9309	2.96322	50.8229	34.3596	67.3698	7.51062	50.2223	236.973	9.72813	217.349	41.7288	41.7288	121.825	36.8238	36.8238	12.3763	145.535	45.1046	101.125	100.442	213.2	83.9053	149.005
722	0.0500092	3.4634	0.112639	0.0202511	49.439	0.224249	0.427564	0.00312253	0.0271251	0.00436751	0.0339018	0.626322	35.0772	4.23546	85.2399	5.33778	12.7114	0.0141145	2.35902	2.01818	15.1843	2.60167	156.586	10.8717	87.9999	51.5252	32.9007	2.17798	82.9059	33.8342	76.0465	14.0534	62.075	343.769	16.0125	304.659	80.3775	80.3775	193.695	66.9557	66.9557	25.2547	180.715	34.8431	108.678	87.9296	188.413	92.8025	134.082
723	0.0131333	17.4151	0.0972786	0.0227449	28.5837	0.114093	0.208055	0.0025461	0.00956811	0.00158408	0.0180114	1.28836	31.2976	4.77388	43.2915	5.30665	6.17633	0.0161189	1.0689	1.21978	6.92556	3.06226	90.8548	12.0534	100.029	38.4921	36.8861	4.1878	50.4256	32.7998	58.183	6.97825	48.3931	150.935	8.772	159.832	12.9443	12.9443	104.44	49.6446	49.6446	13.0695	187.683	45.5292	86.9345	98.4062	180.423	87.168	157.556
724	0.0244942	3.93241	0.128235	0.0224125	55.0781	0.235378	0.299571	0.001861	0.0218451	0.00351359	0.0240489	0.673441	39.8685	4.29551	97.7601	4.33587	9.11586	0.00959207	1.39648	1.46346	11.5482	2.99918	181.16	15.6909	107.07	56.4889	34.8809	2.53547	80.9888	34.3612	76.0753	9.78828	65.0452	255.09	11.0241	209.228	70.557	70.557	170.431	46.445	46.445	13.6702	157.608	36.7617	117.623	102.203	210.642	91.4482	135.985
725	0.00796171	13.0517	0.0751859	0.0240522	23.5939	0.160959	0.17298	0.00171512	0.00651548	0.00107454	0.0120876	1.15568	24.7064	4.93198	35.018	4.19458	5.16966	0.00848151	0.635311	0.805042	4.95639	3.30542	47.3765	13.8315	60.6826	51.613	28.2387	3.13933	61.1799	31.2587	55.2772	5.84894	46.0106	107.553	5.59877	110.532	9.88213	9.88212	82.094	32.0795	32.0795	7.26232	156.843	52.7899	74.2583	92.9016	184.92	75.7288	144.197
726	0.0234188	6.70867	0.112848	0.0208307	32.6538	0.156914	0.304458	0.00173002	0.0286906	0.0046413	0.0300026	0.886328	36.8226	4.22238	51.3048	3.95149	9.16427	0.00369032	1.24219	1.34338	10.2391	3.22169	82.585	12.4364	65.0334	44.1061	38.464	3.17798	66.3521	34.0682	60.0372	9.75354	58.323	270.672	13.9076	221.188	79.9281	79.9281	164.407	35.6451	35.6451	16.5368	148.101	48.1895	108.438	102.13	177.127	85.7147	138.412
727	0.0302775	7.22383	0.0989825	0.0228873	34.8329	0.208129	0.340944	0.00403539	0.0183319	0.00299719	0.0267497	0.917759	32.2734	4.79232	55.1343	3.7393	10.202	0.0113253	1.10551	1.22586	11.5724	2.93866	73.543	12.2357	83.1681	59.4625	31.2783	3.05028	73.8796	32.9482	65.1007	11.3249	51.7566	254.165	12.2813	242.399	39.6169	39.6169	173.449	95.4566	95.4566	15.5692	138.033	45.6665	109.021	91.3042	187.262	84.4226	153.808
728	0.042537	11.2359	0.0905315	0.0267846	35.0971	0.165985	0.380008	0.00438137	0.0168058	0.0027576	0.0288629	1.09558	28.9979	5.92633	55.5154	5.47639	11.3129	0.0233317	1.55414	1.56748	14.861	3.12626	90.2537	11.3516	91.3472	51.8934	29.9895	3.46718	79.0573	31.3495	67.5425	12.7203	53.2798	263.693	15.4044	264.329	30.9629	30.9627	154.649	83.9281	83.9281	16.1956	193.584	46.4109	86.185	100.254	171.122	87.6866	153.495
729	0.0293736	5.41284	0.092775	0.0193231	40.4518	0.211082	0.312179	0.0039968	0.0142192	0.00233401	0.0217032	0.798826	29.7047	3.62974	66.3214	3.47536	9.23602	0.0175882	1.20513	1.313	11.6832	3.43031	93.012	14.2155	78.0715	55.9552	31.0127	2.42812	60.831	33.5835	72.6638	10.4522	57.2467	241.745	10.683	239.285	26.4921	26.4921	145.31	72.2322	72.2321	13.3489	134.369	49.3353	121.075	110.879	182.533	85.6894	145.05
730	0.0366938	8.92285	0.113568	0.0227663	37.1393	0.180361	0.387191	0.00326676	0.026465	0.00427978	0.0330256	1.00499	36.6863	4.56424	59.3287	3.75363	11.5301	0.0134088	2.12274	1.94036	22.0555	2.75035	99.5292	14.0632	101.418	54.0314	36.1219	3.61553	64.7345	33.7785	64.4198	12.6805	51.0546	331.308	13.6171	285.347	78.6936	78.6931	181.544	62.3708	62.3708	19.1153	136.127	40.83	116.481	89.6693	210.004	86.6182	155.599
731	0.0546582	6.48535	0.106319	0.0209906	44.4744	0.168486	0.51522	0.00502501	0.0236875	0.00385602	0.0374089	0.876289	32.9709	4.01674	74.2771	4.89489	15.3	0.0467109	2.74378	2.15205	23.5128	2.68251	153.905	14.7536	98.3983	47.0511	35.3505	2.9077	63.302	33.7287	73.6693	17.1715	61.639	386.776	14.2689	374.114	48.6286	48.6286	213.723	122	122	21.6972	169.595	35.638	103.37	90.6947	217.798	90.5695	139.42
732	0.0393453	9.25434	0.105375	0.0215359	36.8241	0.215977	0.390573	0.00425977	0.021287	0.00346243	0.0270618	1.01918	34.3486	4.74949	58.7168	5.30504	11.654	0.0230135	1.68857	1.63087	15.7544	2.83918	78.6898	9.27197	101.216	65.0615	32.1887	3.52844	66.8494	33.307	65.6464	12.9515	49.9869	304.401	12.0679	283.128	50.1738	50.1737	188.111	101.615	101.615	16.833	184.076	44.2133	90.1231	88.6962	160.162	88.1241	161.819
733	0.0158036	6.69534	0.0954664	0.0227435	40.2707	0.230161	0.235383	0.00218314	0.0101148	0.00165234	0.0157884	0.882118	30.6112	3.85979	65.7857	3.33074	7.07364	0.015775	0.768797	0.934605	6.90492	3.76374	93.7323	20.5814	87.1541	64.3442	30.2867	2.7612	60.0303	33.5118	71.7402	7.91153	55.5105	197.972	6.5002	197.279	17.4994	17.4994	108.977	44.2783	44.2783	10.3064	132.076	52.2032	105.397	122.686	204.012	81.0648	150.242
734	0.0296407	6.5229	0.0951854	0.0217475	42.9522	0.176898	0.3106	0.00217263	0.0196458	0.00319141	0.0218087	0.880681	30.5432	4.21202	71.138	3.82986	9.15179	0.00809952	1.4504	1.47476	12.6574	2.36244	92.4801	14.8148	95.6462	49.5156	32.7704	2.7762	66.524	33.1745	74.201	10.2358	57.2502	235.93	9.0936	209.13	52.1302	52.1302	147.196	50.023	50.023	16.2367	132.714	36.4981	108.53	76.4499	231.776	85.1465	155.004
735	0.00641342	8.15332	0.0730276	0.0213523	29.9051	0.172717	0.145186	0.000413633	0.00642656	0.00106045	0.0109949	0.965536	24.0991	4.41814	46.1588	4.08361	4.34785	0.00218729	0.519048	0.670784	4.23754	3.19526	41.5094	11.9076	66.8837	50.7234	27.7342	2.52103	64.764	31.633	64.8303	4.88343	53.5979	102.258	6.10864	103.295	11.5292	11.5292	68.2118	8.08517	8.08517	6.45745	152.059	52.2484	74.9653	84.6816	173.503	75.7807	151.535
736	0.0237677	9.47128	0.0783655	0.0211157	23.2763	0.212857	0.279568	0.00313317	0.0152929	0.00249593	0.0217385	1.01863	25.7339	3.92856	34.575	2.6367	8.23984	0.0160367	1.03129	1.18718	8.40622	4.40878	50.1452	15.8882	54.2381	64.1126	27.5996	2.76971	52.7652	32.5335	54.281	9.29035	46.12	230.464	9.72119	212.788	39.5862	39.5862	139.873	63.7949	63.7949	12.1886	110.576	65.0146	109.588	127.247	153.093	74.4187	136.86
737	0.028083	7.27422	0.114326	0.0240339	38.7094	0.206184	0.357766	0.00482468	0.0182507	0.00298035	0.029827	0.919153	34.8596	4.88387	62.5217	5.06166	10.6799	0.0207755	1.74012	1.70769	14.6884	3.16468	191.775	14.235	95.0125	58.958	32.8749	3.22091	75.2291	33.2723	67.188	11.9089	57.2827	310.516	14.5691	306.285	35.1637	35.1637	169.039	87.8293	87.8293	16.3643	181.927	37.636	107.991	108.038	193.812	92.5316	128.92
738	0.0283372	2.65624	0.138419	0.0163963	59.16	0.265961	0.334167	0.00293369	0.0240307	0.00389655	0.0267609	0.526007	44.2368	3.02631	107.735	4.35397	10.2225	0.00747272	1.24352	1.3147	11.0679	2.75957	142.4	12.5632	101.382	54.6052	37.4126	2.06332	65.3647	35.6981	75.2096	10.9207	58.3086	254.463	10.7656	218.029	63.279	63.2788	167.91	57.4998	57.4998	16.0799	154.807	37.5345	120.685	92.7678	197.675	91.1388	143.626
739	0.018783	10.7485	0.0845512	0.0242993	30.6953	0.151963	0.260441	0.00210756	0.0193723	0.00314089	0.0294907	1.07191	28.002	4.56429	47.4709	2.69069	7.79549	0.00785471	1.17871	1.30009	8.23887	4.0364	43.6342	17.8783	75.4948	47.0403	31.9109	3.18919	60.5492	32.3744	63.1666	8.50546	51.3545	239.95	14.247	222.463	48.7936	48.7936	135.97	44.5931	44.5931	17.0599	110.732	61.4864	93.8718	113.581	179.895	69.4093	157.74
740	0.055601	5.31092	0.11368	0.0206167	52.5181	0.181226	0.462958	0.00532604	0.023287	0.0037545	0.0311559	0.798214	36.322	4.17137	91.5378	4.33103	13.8031	0.0208183	1.86622	1.71837	13.1639	2.33167	117.33	12.3799	122.183	48.0772	36.4708	2.83521	70.9787	34.0475	77.0567	15.3867	55.5246	335.012	13.9913	297.839	66.4979	66.4979	208.881	100.026	100.026	15.3333	146.939	34.4402	114.504	77.2247	214.204	89.5574	158.212
741	0.0203178	14.1483	0.0992888	0.0277425	27.4035	0.142266	0.259628	0.000874451	0.0166708	0.002706	0.0211486	1.18567	32.3559	5.2824	41.3849	3.88667	7.74669	0.00412205	1.14376	1.28083	9.71436	3.94953	74.5388	19.7455	83.1735	46.1948	34.7754	3.9873	64.5562	32.5479	56.1708	8.55775	46.4715	199.179	9.34952	173.532	48.1588	48.1588	104.587	19.8354	19.8354	13.1622	152.662	56.4678	84.8156	124.935	192.609	77.9596	153.516
742	0.0657083	4.95593	0.122438	0.021971	50.1563	0.208401	0.559224	0.00731595	0.0322055	0.00520384	0.0459142	0.764255	37.5799	4.05675	86.3333	4.04371	17.2721	0.0502931	4.39447	2.71259	40.6875	3.26987	194.474	16.8203	114.366	53.895	35.6329	2.76781	71.0573	34.2908	74.5011	18.4277	57.7346	461.64	23.1519	428.773	83.3909	83.3909	267.007	143.166	143.166	27.3726	151.605	38.193	123.559	111.732	206.078	91.5026	135.205
743	0.0139762	17.4958	0.105192	0.0264212	25.7338	0.162825	0.240654	0.00262345	0.0124706	0.00203943	0.0188606	1.29436	34.6819	5.98367	38.2498	4.66113	7.18127	0.0129198	0.807016	0.978465	6.80243	2.51789	61.191	9.91177	98.297	54.9379	33.9077	4.60902	67.3948	32.377	52.5042	8.02436	47.5236	196.89	7.57329	188.793	28.1537	28.1537	135.014	67.1595	67.1595	12.4833	159.929	41.5221	88.1624	74.5632	181.454	84.4619	165.966
744	0.0158048	8.88983	0.114639	0.024151	34.9497	0.182269	0.253082	0.00161835	0.0152296	0.00246467	0.0180832	0.997558	36.9225	4.57717	55.2664	3.9455	7.56971	0.0081621	1.05847	1.2025	10.4626	3.67943	105.321	17.389	89.0753	54.3968	36.1178	3.60375	65.4125	33.7985	62.1767	8.37356	53.5416	179.494	8.64985	156.03	43.141	43.1411	124.722	36.5336	36.5336	11.0266	152.398	50.4114	103.016	120.978	192.131	84.9251	148.001
745	0.0371083	7.88955	0.100881	0.0224483	27.4736	0.161877	0.395852	0.00234192	0.0404412	0.00650313	0.0382953	0.956368	32.9474	4.98111	41.9026	4.97486	11.7345	0.00806476	2.64547	2.14303	24.2001	2.54203	72.5194	9.38099	57.9178	47.3296	34.2882	3.23609	74.3994	32.8984	56.2134	12.5629	58.2793	372.352	18.1975	300.989	114.13	114.127	205.769	45.4696	45.4696	24.5704	169.364	40.9123	91.8553	78.1862	174.078	87.1234	134.718
746	0.0176431	7.65446	0.0961265	0.0220597	33.4536	0.162794	0.285603	0.00320272	0.0144778	0.00236975	0.0239779	0.935491	31.5168	4.1135	52.679	2.47824	8.55554	0.015614	0.959309	1.10746	7.62968	3.87865	63.7021	16.5115	72.665	47.0593	34.5403	3.01119	61.3414	33.423	64.1827	9.52386	48.7194	192.226	11.2571	191.282	27.3983	27.3983	139.683	72.5502	72.5502	15.1964	101.954	57.3725	128.914	118.542	178.85	78.1122	149.624
747	0.0277744	5.20913	0.0945341	0.0214196	42.8918	0.199628	0.312535	0.00431857	0.0170875	0.00281294	0.0306519	0.781505	30.3372	3.52736	71.3069	2.9116	9.39463	0.0202214	1.20974	1.32077	10.2294	3.72462	91.7139	20.389	79.8675	52.2984	32.2668	2.409	59.8844	33.783	74.4306	10.379	58.2562	240.074	15.1053	246.451	26.3352	26.3351	168.391	94.7561	94.7561	17.6064	116.931	52.03	118.489	121.104	204.818	80.8641	146.543
748	0.0161881	9.85528	0.0933971	0.0230169	38.755	0.183924	0.248544	0.00199542	0.016141	0.0026329	0.0187896	1.04323	30.651	5.03031	62.2768	4.34309	7.42884	0.00705552	1.02226	1.16678	9.53868	3.04452	60.6059	10.3369	119.294	56.117	31.2642	3.36161	69.7131	32.4602	70.0076	8.1889	52.8809	189.466	9.56675	169.103	41.3874	41.3874	125.319	39.6988	39.6988	11.4574	158.422	48.4654	92.2726	90.0496	164.026	83.8392	175.233
749	0.0254139	13.4978	0.099327	0.0235343	27.6367	0.125767	0.318984	0.004103	0.0176474	0.00287271	0.0251466	1.17243	32.3335	5.05239	41.6459	5.64884	9.47934	0.0264906	1.58861	1.57429	12.2517	2.88869	76.106	11.4186	95.5733	40.6543	36.3238	3.9222	61.9733	32.7371	56.3769	10.5856	45.5342	233.359	13.1424	217.014	45.8524	45.8524	168.467	88.7203	88.7203	16.3651	194.676	44.8758	77.5876	90.1442	181.774	85.6495	159.903
750	0.0413054	1.75587	0.169693	0.0242957	59.9158	0.435083	0.435658	0.00326933	0.0292713	0.0047263	0.0291879	0.382262	46.4182	2.90741	110.259	2.80643	13.1131	0.0237055	3.58317	2.50697	24.7981	3.69866	520.013	33.3335	77.8311	71.1912	30.3583	1.53579	71.7493	35.9354	74.1561	14.2683	66.7333	359.723	12.9989	300.306	87.3744	87.3744	203.383	62.8035	62.8035	14.9582	112.966	20.4886	137.768	128.499	243.607	93.8096	73.7808
751	0.00784351	11.7618	0.0841741	0.0222286	26.1848	0.15625	0.168927	0.000689938	0.011718	0.00190539	0.0167107	1.10946	27.9202	4.45598	39.4404	2.97238	5.06544	0.00218734	0.62182	0.804031	5.0754	3.8597	41.5368	13.7353	67.7624	49.1623	31.7288	3.28301	56.3997	32.4615	57.2413	5.55278	44.7251	155.964	8.24594	142.609	30.2308	30.2308	84.6131	13.8627	13.8627	8.63061	120.002	60.234	94.3152	103.867	161.037	73.3486	152.277
752	0.0181167	11.4972	0.098177	0.0260047	37.699	0.149064	0.282774	0.00322566	0.011191	0.00184143	0.0217534	1.10273	31.4804	4.67888	60.4002	3.38099	8.45064	0.0135021	0.928865	1.07706	8.99874	3.46248	96.3921	21.0534	103.329	46.7793	34.5792	3.59221	60.4917	32.9142	68.4687	9.52375	51.5392	207.447	10.7917	214.474	16.6482	16.6482	119.852	62.5779	62.5779	12.8833	131.431	48.6394	103.872	113.283	218.564	81.1683	157.366
753	0.015366	4.73235	0.0941419	0.0163634	43.4861	0.236459	0.242732	0.0025211	0.0174635	0.00285884	0.0246828	0.746805	30.6365	3.03025	72.5056	3.74353	7.3686	0.0054142	0.838013	1.0033	7.01892	3.08955	72.5391	12.4444	81.9878	60.2848	31.1606	2.29024	51.5673	34.3087	74.7118	7.94773	52.4205	200.895	13.6069	192.854	36.7346	36.7346	126.144	45.0908	45.0908	15.0861	139.904	47.6108	107.476	95.7819	182.746	84.0368	153.377
754	0.0262045	10.9607	0.134363	0.028837	37.6057	0.149664	0.363661	0.00219988	0.0231422	0.00373795	0.0273651	1.08587	43.4441	6.3729	60.0653	4.40596	10.846	0.0104289	1.39983	1.44383	11.9614	3.0773	115.97	12.2916	114.85	46.6224	39.3656	4.38281	85.2965	33.3102	60.5633	11.9669	53.7358	274.834	14.9916	243.854	63.2081	63.2082	161.787	57.2772	57.2772	17.2366	160.795	43.3373	112.568	101.727	181.923	89.508	156.111
755	0.0297338	7.09174	0.109205	0.027382	55.0961	0.158511	0.356649	0.00296683	0.0272516	0.00441097	0.0321982	0.905468	34.9053	5.07792	97.1431	4.0531	10.6453	0.00921942	1.55245	1.56631	10.5579	3.68308	112.134	20.7567	145.414	45.0571	35.6847	3.18683	79.0571	33.1229	79.7937	11.6021	55.4965	282.25	14.2085	230.564	80.9934	80.9934	192.286	67.2431	67.2431	15.0989	156.007	49.3826	93.9009	122.112	208.116	83.5639	166.441
756	0.0469207	8.5876	0.107571	0.0251596	36.9873	0.152243	0.506061	0.00529472	0.0218959	0.00357724	0.0317906	0.983666	32.5381	4.91297	59.1991	5.15487	14.9883	0.0361907	3.12307	2.38114	31.4389	3.66034	192.021	16.765	90.1321	45.1706	34.7628	3.29582	71.641	32.889	67.117	16.9103	54.37	373.079	16.6014	357.991	53.1589	53.1589	194.301	101.532	101.532	21.4692	190.912	41.9079	98.4674	124.966	189.425	91.4266	126.794
757	0.0362523	5.86026	0.112212	0.0202264	38.7224	0.208916	0.345423	0.00372259	0.0243799	0.0039314	0.0261866	0.832436	35.3674	3.62757	62.7525	4.90366	11.8336	0.0139665	1.98593	1.82787	20.5139	3.17609	137.284	16.484	82.7123	56.6573	34.9375	2.87681	58.6797	34.3824	66.9533	11.2996	49.0987	249.243	12.3938	210.826	68.6051	68.6089	170.959	65.3088	65.3088	17.7919	177.332	42.1198	94.6896	106.665	208.056	88.5412	136.135
758	0.0508812	1.44753	0.135031	0.0208174	55.3287	0.376798	0.445827	0.00320684	0.0326336	0.00522316	0.0361367	0.326818	40.3292	2.12206	99.5163	3.16236	13.2464	0.0135514	2.06971	1.88419	15.0034	3.64317	263.804	32.0063	62.7904	55.0406	31.3476	1.1997	55.7138	36.1159	76.1817	14.5184	58.8616	330.617	19.63	282.839	95.805	95.805	218.249	78.4679	78.4679	28.3963	125.278	34.7827	115.022	125.657	243.223	88.8271	98.7071
759	0.0508506	11.1287	0.109589	0.0273624	30.1358	0.190258	0.450045	0.00563484	0.0212009	0.00345164	0.0321193	1.08932	34.2712	5.28343	46.3604	3.68426	13.4289	0.0305691	2.48909	2.04064	21.1446	3.49717	145.998	18.7901	80.8466	59.2625	32.8996	3.80336	70.5896	32.8615	58.5241	15.0043	55.3688	345.542	15.3625	332.84	48.7629	48.7626	199.894	111.646	111.646	20.6989	142.021	44.3779	117.793	117.97	206.979	87.9174	132.957
760	0.0540768	4.76895	0.132829	0.0212273	43.845	0.22771	0.461267	0.00256513	0.0447763	0.00717017	0.042188	0.749907	41.8721	4.23303	73.0461	4.44869	13.868	0.00720602	2.44655	2.04935	24.8816	3.08943	162.216	13.3242	93.1273	58.2121	36.5133	2.89859	75.0971	34.6135	66.9139	14.6881	59.9562	414.868	17.6534	307.422	144.982	144.982	233.032	43.2695	43.2695	19.8822	162.275	39.3642	119.923	104.657	190.06	91.7477	135.086
761	0.0238901	5.3248	0.119853	0.02623	39.9092	0.219666	0.328191	0.00442056	0.0173349	0.00283758	0.0273895	0.794413	37.0387	4.7723	65.2108	4.52195	9.82538	0.0173456	1.7227	1.62559	13.2467	3.08218	179.212	20.7419	78.6328	58.0316	33.5239	2.88515	81.2963	33.6606	66.9537	10.9135	56.1571	247.069	13.1823	239.739	36.8194	36.8194	168.311	85.5612	85.5612	16.3075	164.443	37.3271	98.1061	105.096	233.22	89.0707	124.037
762	0.0350211	4.05636	0.156949	0.0191868	55.8106	0.241559	0.351936	0.00309075	0.0260718	0.00422744	0.0283723	0.690181	49.746	3.75977	99.2439	5.01178	10.4318	0.0131737	2.06949	1.88936	22.1414	2.30926	179.716	12.6626	119.853	58.8105	40.2623	2.88918	70.1777	35.5796	69.3932	11.4744	60.4097	285.995	14.6497	249.455	67.8794	67.8794	178.654	60.5354	60.5354	16.6904	165.696	29.9499	112.714	78.6626	217.594	92.813	140.484
763	0.0118396	7.6532	0.086087	0.0272808	28.2114	0.21888	0.218975	0.00177576	0.0121746	0.00198081	0.0174033	0.936781	28.1223	5.54201	43.241	3.60458	6.57613	0.00451433	0.790024	0.939826	6.94045	3.66148	61.5964	16.1735	57.4731	63.1765	27.068	2.87212	83.8113	31.4954	60.0738	7.28014	55.2307	179.708	7.17855	166.756	31.373	31.373	109.847	30.2052	30.2052	11.2427	140.741	55.1936	91.5523	111.059	185.879	77.8615	137.159
764	0.0190098	11.3302	0.0946307	0.0274785	34.3949	0.208233	0.263241	0.00187553	0.0177211	0.00287495	0.0207808	1.09518	30.9213	5.61509	53.9312	3.65179	7.88934	0.00537644	0.885122	1.04233	7.37962	3.72033	67.3533	15.9834	109.443	64.9811	29.3348	3.59775	74.9111	32.0083	65.3132	8.6518	58.4565	236.953	9.42812	205.236	53.9238	53.9238	141.162	39.3901	39.3901	12.7781	142.834	55.2214	95.0878	114.757	182.26	79.5454	169.061
765	0.055904	1.99629	0.16013	0.0184405	62.0828	0.403949	0.442165	0.00382018	0.0321093	0.00514226	0.0334801	0.427716	47.1051	2.47659	115.462	3.41676	13.3461	0.0190186	2.44751	2.03866	21.1395	2.85324	344.689	22.7815	87.2713	71.6896	32.5503	1.72313	58.5889	36.284	74.711	14.4079	63.5483	380.012	15.9167	311.772	103.73	103.73	225.708	75.0486	75.0486	19.5733	126.596	24.6814	137.745	98.8434	250.837	93.515	97.6051
766	0.0138426	8.38512	0.100097	0.0223895	35.3783	0.165849	0.240452	0.00220539	0.0181025	0.00293663	0.0211424	0.978566	32.6887	4.45817	55.9955	3.97718	7.18679	0.00831642	1.04455	1.16233	8.37187	2.94083	72.0733	14.1155	95.5018	49.0521	34.6365	3.25781	64.6232	33.3019	65.3034	7.84952	49.2279	225.605	11.1595	201.674	48.9021	48.9021	130.82	42.4308	42.4308	13.811	145.637	45.6543	96.0936	91.4661	202.355	82.3481	161.115
767	0.0241259	6.89864	0.094923	0.0204323	43.8433	0.168339	0.313743	0.00314504	0.0150825	0.00246444	0.0225493	0.898514	30.7253	4.21648	72.9001	4.14484	9.36545	0.0137098	1.2068	1.2812	13.4412	3.05084	80.4537	11.5	101.389	47.6384	33.4383	2.8453	65.4847	33.201	74.8091	10.4806	49.7461	261.5	12.8576	255.092	31.9153	31.9153	138.072	66.0944	66.0944	12.6498	152.296	46.4502	105.854	96.1392	175.734	86.2466	161.351
768	0.0513166	3.8633	0.169128	0.0255478	55.2942	0.242599	0.407241	0.00419594	0.0359326	0.00576308	0.0338413	0.665895	53.8535	4.8022	98.2037	5.0896	12.1735	0.014103	1.81307	1.71879	17.521	3.08563	182.73	18.7653	110.358	57.8136	40.0616	2.90421	89.8416	35.2144	66.4747	13.0902	67.6792	347.467	15.6269	272.348	113.446	113.446	249.061	79.4657	79.4657	22.7008	181.644	37.2397	93.0584	105.249	224.114	90.1292	136.734
769	0.0284299	3.66204	0.153848	0.0193787	48.1916	0.286023	0.328298	0.00151651	0.029153	0.00470772	0.0325585	0.642087	48.774	3.40558	82.6028	3.5328	9.81124	0.00571932	1.3812	1.43275	11.4186	3.53355	175.684	16.446	82.351	66.5633	37.648	2.65529	66.1693	35.7479	65.6203	10.565	54.2576	310.208	13.9467	255.954	87.3785	87.3785	164.654	33.4634	33.4634	19.178	137.22	42.2384	137.732	120.212	192.856	90.8472	126.783
770	0.0221386	8.06639	0.102393	0.0211019	38.5738	0.205401	0.27174	0.00150344	0.0132881	0.00217673	0.0184341	0.962288	33.2169	4.17253	62.118	3.6268	8.14065	0.00597855	0.969343	1.12423	8.43994	3.02144	83.5256	13.5767	104.055	60.1405	32.9291	3.22011	60.7147	33.6284	68.1205	9.07867	51.8468	189.484	8.72437	179.939	28.0758	28.0758	100.162	29.5722	29.5722	9.80658	135.348	45.5969	113.61	96.1705	194.899	84.8596	161.595
771	0.0298106	8.42296	0.111598	0.0219468	32.6884	0.212565	0.336113	0.00305489	0.0270725	0.00438586	0.0357866	0.980506	36.4522	4.58225	51.0701	4.16599	10.0369	0.0139145	1.74349	1.68782	17.3323	2.92361	80.0169	11.8554	82.6803	62.8153	33.8894	3.5147	66.5633	33.7339	60.1252	10.8974	50.8073	323.261	16.9808	289.303	73.7406	73.7407	182.134	66.4044	66.4044	22.8019	151.337	44.9003	103.855	92.1259	184.445	85.8533	151.608
772	0.0158301	10.768	0.0754166	0.0250758	26.2556	0.187081	0.260162	0.00343782	0.0166396	0.00270107	0.0242708	1.06639	24.8129	4.57225	39.7148	2.58879	7.81492	0.0110883	0.828438	1.004	8.22621	5.06106	46.1647	19.7366	58.682	57.6862	27.3778	2.87188	61.0257	31.6517	59.3435	8.57722	48.5972	204.057	11.3567	184.607	44.8325	44.8325	157.927	72.4581	72.4581	14.0262	111.41	71.8	95.4345	145.878	146.692	68.6459	142.581
773	0.0199593	5.26761	0.152683	0.0202662	53.8838	0.168156	0.308077	0.00362566	0.0312646	0.00504015	0.0274462	0.793943	50.0049	4.05994	94.5082	4.47481	9.13111	0.00810023	1.10664	1.20425	10.8692	2.47931	103.601	12.5477	132.866	44.4997	45.4721	3.33964	69.2516	35.4043	68.077	9.8022	57.3351	294.399	11.2089	234.816	89.7902	89.7902	201.438	66.58	66.58	18.9981	153.826	37.2946	105.593	81.0847	209.397	88.2011	165.696
774	0.0176772	12.7999	0.0903146	0.0258274	31.0684	0.143136	0.286261	0.00274168	0.0205941	0.00332567	0.027197	1.14197	29.7353	4.91158	48.0624	3.33476	8.55022	0.00732869	1.14711	1.24647	11.8723	4.19956	54.3653	18.44	81.8722	45.6759	33.3349	3.58932	61.721	32.3941	62.444	9.36439	45.3579	240.042	13.4065	212.186	58.4677	58.4677	147.188	52.9395	52.9395	17.206	135.161	61.8434	86.3383	125.028	176.009	73.3187	158.811
775	0.0329808	2.96093	0.137032	0.0208142	49.1903	0.334791	0.391547	0.00408419	0.019445	0.00316992	0.0275693	0.560634	41.5475	2.93092	84.9611	3.69804	11.9226	0.0215154	2.0007	1.82291	24.0209	3.57835	240.278	24.449	76.1242	71.4418	32.5671	2.12043	61.0425	35.5629	71.1863	13.04	57.3697	261.309	11.0959	241.746	48.5529	48.5529	183.215	90.4254	90.4254	17.8945	143.206	36.62	115.39	123.118	226.144	90.3551	110.303
776	0.0233748	10.0566	0.0881057	0.0212732	28.0563	0.155745	0.273189	0.00131439	0.0133243	0.00213983	0.0156687	1.04992	28.6631	4.40664	42.7387	3.99419	8.1555	0.00893267	1.02928	1.16086	8.96534	3.27185	68.2853	11.8181	70.5127	47.7214	32.4126	3.16777	59.2886	32.6547	59.3658	9.12786	48.4943	191.305	7.4416	162.541	44.4137	44.4137	113.521	29.8697	29.8697	8.20795	150.025	50.3314	100.492	100.024	169.46	83.8454	146.685
777	0.0168458	11.4243	0.100198	0.0246269	38.5786	0.194164	0.258845	0.00229016	0.012245	0.00200156	0.0193386	1.09876	32.1838	4.48155	62.0331	3.56998	7.75387	0.0137527	0.882617	1.0194	8.52754	3.6842	95.9204	19.4658	110.97	60.7191	32.4648	3.61974	57.4971	33.2023	68.799	8.66247	55.1654	194.563	8.59436	187.375	25.5284	25.5284	123.588	50.2007	50.2007	9.74588	139.744	51.2435	102.854	120.246	202.378	82.1953	160.649
778	0.027944	6.11462	0.106784	0.0179998	30.5544	0.205122	0.315789	0.00282616	0.022757	0.00367815	0.0266852	0.848352	34.3336	3.35901	47.4585	4.13916	9.46391	0.00876198	1.27175	1.37731	8.93679	3.36231	100.706	13.4487	61.1095	56.2123	34.9447	2.8571	52.2548	34.4894	59.1978	10.3227	50.3115	260.581	13.114	228.268	59.8139	59.8139	159.727	59.2589	59.2589	14.3874	155.677	47.8699	109.051	109.624	179.591	87.2159	130.477
779	0.0435882	8.8472	0.14813	0.0236485	36.1921	0.238204	0.418107	0.00271237	0.026514	0.00423138	0.0313542	0.998991	47.0638	4.26892	57.6041	4.61381	12.4947	0.0119598	2.09174	1.88466	17.062	3.14708	164.629	19.0151	93.0676	70.9838	38.345	4.09592	60.1092	35.0484	57.338	13.7456	56.967	332.39	14.5044	279.892	84.8516	84.8516	190.252	61.4515	61.4515	17.8489	168.112	39.2722	98.5129	106.866	222.741	89.0346	134.472
780	0.0462612	5.24255	0.095462	0.0223878	45.4532	0.202822	0.425682	0.00455283	0.0189764	0.00307762	0.0228453	0.792532	30.0379	4.85798	76.3415	5.20242	12.6143	0.0319554	2.09761	1.89792	17.8331	2.40047	119.013	10.3796	99.0033	53.5467	30.011	2.50716	82.7645	32.4992	76.7456	14.2313	57.6633	305.856	10.0118	289.489	39.2547	39.2547	185.649	102.725	102.725	12.876	172.898	35.3105	103.851	79.4778	191.701	91.0624	148.953
781	0.0279825	6.14125	0.129008	0.0210005	39.4078	0.20862	0.329693	0.00230598	0.0207901	0.00339034	0.03153	0.854001	41.0535	4.19572	64.0101	5.4349	9.73088	0.0083854	1.16443	1.25284	9.60365	2.75178	140.498	13.1079	89.2658	57.3684	37.3767	3.26353	67.9096	34.5594	63.8001	10.8625	62.3504	279.137	16.7628	270.558	46.6516	46.6516	148.507	50.95	50.95	21.3097	186.237	37.5553	96.0177	92.4475	202.551	90.7088	138.707
782	0.0319528	6.65763	0.112504	0.023569	40.1916	0.23468	0.334399	0.00527984	0.0225102	0.00365556	0.0276124	0.882532	36.1416	4.49373	65.5651	4.63367	9.90909	0.0264301	1.68578	1.63904	12.8732	3.3405	107.479	16.7192	90.6693	65.6119	32.5586	3.14221	71.2345	33.764	67.7202	10.9741	57.3621	262.389	13.3023	238.365	54.9351	54.9351	197.75	98.2818	98.2818	17.6086	171.112	46.633	91.1891	110.019	202.534	85.6383	148.221
783	0.0291387	5.36956	0.112576	0.01902	50.6548	0.229178	0.333946	0.00272188	0.0266594	0.00430016	0.0283954	0.796597	36.2616	3.65025	87.3522	4.1993	10.0944	0.011853	1.57959	1.56392	16.3481	3.27008	103.277	13.2697	120.184	60.6142	34.2204	2.80035	61.3732	34.4694	75.8202	10.8348	64.6582	279.878	13.2336	222.356	88.7359	88.7359	199.736	57.7455	57.7455	17.9801	156.602	46.6033	109.272	106.908	182.042	87.6285	161.772
784	0.0635502	3.67706	0.135896	0.0294932	49.6908	0.325828	0.486589	0.00453306	0.0367383	0.00589826	0.0351591	0.640508	41.177	4.00918	85.7965	3.91232	14.6044	0.020211	2.77706	2.18286	20.1402	4.04852	239.439	35.9863	88.2289	75.5942	31.213	2.44611	77.9672	34.7103	71.7074	15.7988	59.2832	347.758	19.0407	279.131	106.879	106.879	237.759	89.198	89.198	19.2109	154.295	39.3242	86.1066	139.364	233.939	86.5599	116.032
785	0.0111711	4.7376	0.0882439	0.0205226	42.4645	0.215969	0.184527	0.000636006	0.0142556	0.00232927	0.0201896	0.743149	28.8753	3.76596	70.5302	3.38659	5.55008	0.00164526	0.668649	0.823626	5.9331	3.74235	60.9987	15.9294	74.4914	54.9508	29.9676	2.21643	66.9688	33.3106	75.2153	6.02019	59.2477	169.561	9.41048	161.709	30.7894	30.7894	100.776	17.0957	17.0957	13.5271	133.866	56.2222	97.1092	113.18	181.008	77.9347	151.754
786	0.0985657	5.41441	0.143151	0.0227931	46.0712	0.209225	0.632257	0.00868574	0.0367947	0.00590234	0.0447982	0.799698	41.5025	4.03465	77.6359	5.13322	19.6694	0.0614764	6.81259	3.12548	52.5641	3.30916	335.03	19.0724	100.51	55.5006	37.8572	3.06798	68.4318	34.7231	68.8128	20.7913	59.2762	468.097	20.3948	416.015	96.8423	96.8422	331.145	196	196	24.3659	186.011	28.5635	103.631	114.527	216.213	94.3124	103.415
787	0.0309391	5.08088	0.138547	0.0212804	49.9917	0.205719	0.363879	0.00553212	0.0205689	0.00333752	0.024634	0.774031	43.0181	3.91099	86.1299	4.0752	10.8053	0.0253609	1.99368	1.8368	23.1041	3.31237	198.228	16.4619	105.09	53.5907	39.1424	3.02306	67.7677	34.9545	70.512	12.0511	56.183	281.81	9.49245	249.948	54.3964	54.3964	203.632	106.884	106.884	13.0417	153.08	38.3079	124.532	113.249	202.208	91.8033	131.258
788	0.0514608	7.48031	0.127532	0.0241802	37.9816	0.1793	0.483477	0.00514212	0.0282431	0.00455387	0.0306356	0.933883	41.2783	5.24797	60.9186	4.73993	14.4125	0.0278846	2.14259	1.91751	18.9298	2.65399	108.185	11.2008	106.087	51.7507	37.7863	3.62849	79.7993	33.8228	62.2718	15.9449	55.2234	375.331	17.0578	331.982	77.968	77.968	227.488	111.453	111.453	17.5622	164.601	39.179	106.415	87.0737	189.54	89.6352	155.041
789	0.0150502	6.15286	0.0857625	0.0215595	34.2798	0.15057	0.254213	0.00297589	0.0120439	0.00197558	0.0207267	0.849382	27.3002	4.00767	54.4332	3.70563	7.59131	0.0173255	1.16139	1.26382	11.6283	3.5962	93.0233	16.2544	63.1419	41.3794	32.2353	2.43597	64.8233	32.7774	68.0939	8.50773	54.3964	214.186	9.39438	212.11	22.6142	22.6142	125.283	55.9982	55.9982	11.1441	143.618	50.9512	107.408	116.536	189.093	84.1123	134.127
790	0.00677171	8.88657	0.080214	0.0225761	29.5522	0.136572	0.141426	0.000742469	0.00769706	0.00126823	0.0130529	0.997666	26.4948	4.42141	45.5371	3.3644	4.23063	0.00356728	0.515765	0.678662	4.93938	3.63864	44.5267	14.9229	65.445	40.8351	31.8748	2.82631	62.8079	32.1959	62.7907	4.71449	47.1999	121.239	6.40666	122.439	13.6564	13.6564	72.2992	16.3609	16.3609	8.44929	132.298	57.0838	84.7474	101.058	178.799	73.2303	149.39
791	0.02506	6.12145	0.0787721	0.0225604	34.4256	0.16974	0.316925	0.00472699	0.016969	0.0027566	0.0208716	0.843954	25.9044	3.90616	54.6418	2.67642	9.55009	0.0107592	0.833423	0.995794	8.90557	4.14017	48.7705	19.6929	66.7525	46.4506	30.0602	2.30671	63.2907	32.5936	69.2117	10.5345	51.0057	221.802	7.74331	196.585	45.006	45.006	173.828	87.7608	87.7608	12.045	110.753	61.7537	95.7304	120.969	184.455	69.8611	149.277
792	0.0119894	9.73595	0.0842161	0.0223275	31.631	0.168597	0.211863	0.00120516	0.0105668	0.00172774	0.0150201	1.03293	27.7424	4.46867	49.1454	3.67128	6.34037	0.00348626	0.595583	0.76231	5.5361	3.89476	50.033	13.8632	79.2789	51.2218	30.8191	3.04234	61.3977	32.4133	64.4628	7.08089	48.7932	156.917	7.22598	147.334	26.0437	26.0437	93.3306	26.4193	26.4193	9.23455	144.874	59.5586	86.4581	111.175	160.547	76.6825	158.433
793	0.0135316	10.243	0.0944344	0.0236313	33.2224	0.188565	0.238546	0.00183664	0.0152803	0.00248292	0.0195687	1.05196	30.5002	4.47345	52.0944	4.03712	7.13821	0.00874096	1.14953	1.30032	9.50305	4.12308	82.9973	17.0634	81.5041	57.7571	31.6575	3.33329	60.2871	32.9289	64.5014	7.86746	50.8816	171.326	8.5902	153.515	42.0902	42.0901	123.713	38.8928	38.8928	15.6899	159.103	57.6114	92.4899	131.76	171.872	81.8642	150.026
794	0.0285601	3.53657	0.110316	0.0206703	47.2043	0.245258	0.350306	0.00305148	0.0280075	0.00452799	0.0286452	0.62685	35.4961	3.2732	80.3793	3.30476	10.502	0.00983623	1.29812	1.36516	14.8886	3.8019	102.85	20.8963	85.2075	56.3347	33.4286	2.15741	64.3685	34.7014	74.0691	11.3603	61.1574	330.655	14.3002	283.521	77.8909	77.8909	189.787	61.3793	61.3793	16.4571	131.443	51.5732	109.177	125.107	203.746	82.2459	146.596
795	0.0419236	6.37145	0.0860556	0.023024	29.8512	0.190737	0.409239	0.00279169	0.0205913	0.00335302	0.0298232	0.863424	27.2234	4.44761	46.1969	4.60168	12.2792	0.0162627	2.5911	2.14714	31.8008	3.58804	100.861	15.7932	59.2783	52.7988	29.1985	2.50353	71.6591	32.3263	62.7884	13.6163	52.2119	311.671	16.4563	299.72	45.8476	45.8476	141.499	55.8328	55.8328	17.4399	172.862	50.0803	92.0607	117.279	186.598	85.5007	128.84
796	0.0276412	3.7229	0.133004	0.0221218	55.4408	0.224335	0.281778	0.0025349	0.0211325	0.00341965	0.0257608	0.654742	41.9738	4.20853	98.6261	5.02085	8.44088	0.00753427	1.40137	1.47598	12.7246	2.55583	160.383	15.779	106.62	52.9584	36.8219	2.53351	80.6462	34.6412	74.7216	9.19295	59.4707	214.361	12.7554	183.237	60.4802	60.4802	158.386	49.0278	49.0278	16.6006	170.929	33.7151	99.0437	86.6443	229.913	90.3933	140.988
797	0.0371835	4.70271	0.144607	0.0189186	45.0787	0.19012	0.393734	0.00293385	0.023435	0.00381969	0.0355255	0.74949	45.8572	3.74087	75.4821	5.07851	11.774	0.0113362	1.76755	1.67194	17.0455	2.28257	164.561	12.1715	102.692	48.6595	42.1383	3.01901	66.0892	35.3114	65.1929	12.9966	56.9607	338.911	18.3055	325.674	49.7249	49.7249	157.602	63.677	63.677	18.1821	166.94	30.6497	110.5	77.4156	214.445	92.451	138.457
798	0.0394016	6.86812	0.123553	0.0227376	48.2361	0.207482	0.408486	0.00217223	0.0336958	0.00541168	0.0323842	0.899132	39.1429	4.54158	81.836	4.71033	12.1647	0.00788811	2.5372	2.10031	21.8407	2.68245	142.269	14.2033	131.361	58.6457	35.8199	3.361	70.9894	34.0947	71.8945	13.1998	60.0339	335.685	16.7799	272.705	100.984	100.984	191.044	43.8693	43.8693	21.2242	164.213	36.5611	106.443	90.2447	213.899	90.1846	153.766
799	0.0311756	8.31155	0.100969	0.0230911	35.9582	0.17489	0.356333	0.00368034	0.0171851	0.0027782	0.0233696	0.973006	32.3454	4.79574	57.3269	5.51024	10.617	0.0181486	1.40774	1.47441	13.2173	3.2493	100.468	12.7108	81.8855	51.5586	33.3031	3.23892	70.4737	32.9571	66.2582	11.8912	50.0529	249.087	13.3511	229.393	47.9549	47.9549	171.045	83.3082	83.3082	14.9091	196.366	46.6995	85.4666	105.834	178.321	87.7508	145.342
800	0.0309285	2.73962	0.145514	0.0181388	58.6213	0.363966	0.331416	0.00201659	0.0234802	0.00377974	0.025868	0.535068	45.7324	2.94974	106.527	3.7547	9.96251	0.00953039	1.41042	1.46245	11.0614	3.09465	183.829	17.6144	96.4936	75.2736	33.0295	2.13405	63.0781	35.8593	73.848	10.842	59.3517	284.089	11.3947	240.774	69.0416	69.0416	162.464	45.8816	45.8816	14.3317	140.323	37.3303	127.503	105.554	217.842	90.6945	131.354
801	0.0142314	8.6264	0.0859572	0.0314924	36.4659	0.162791	0.215278	0.0012744	0.0116817	0.00191191	0.0199011	0.982013	27.632	4.89362	58.3051	2.72149	6.45227	0.00618024	0.919375	1.0733	10.012	4.22017	81.303	32.7073	82.4695	48.239	30.505	2.91862	71.4444	31.9849	70.0892	7.16634	49.962	181	10.1003	180.31	21.8156	21.8156	90.0716	26.236	26.236	11.0259	112.851	56.923	90.536	137.454	220.679	70.5001	151.106
802	0.0483942	5.70858	0.150979	0.0217103	38.5939	0.216552	0.428994	0.00412735	0.0302117	0.00490797	0.0407277	0.824807	48.7116	4.20512	62.3783	4.42438	12.9759	0.00946266	1.74457	1.68723	19.0764	2.7208	134.952	14.7867	89.6151	58.4155	40.7132	3.4339	69.9062	35.2176	58.5073	14.0106	61.6768	372.018	22.0105	350.979	67.5932	67.5932	189.231	72.9609	72.9609	24.5441	156.342	37.514	108.997	91.2341	216.408	89.3576	140.304
803	0.0169441	3.61585	0.0871571	0.0175709	46.9275	0.21457	0.253854	0.00149879	0.014699	0.0024178	0.0234123	0.638564	28.2302	3.09869	80.0845	2.57502	7.62711	0.0046708	0.790462	0.958296	7.67989	3.30501	73.0488	14.811	71.7512	49.9086	30.5137	1.83291	59.8785	33.8722	79.6593	8.41617	60.3437	191.97	10.4413	187.81	27.3475	27.3475	113.301	33.1517	33.1517	12.7462	101.937	49.9116	140.017	103.176	191.99	81.9002	146.269
804	0.02918	6.85626	0.12117	0.0196825	34.8312	0.181874	0.337345	0.0044013	0.0163682	0.0026591	0.0201592	0.898045	38.4007	4.27935	55.1986	5.13543	10.06	0.0162243	1.28253	1.35466	12.7825	2.74396	138.975	9.04696	79.0613	51.4271	37.5388	3.30648	66.6121	34.2104	61.225	11.259	54.7901	252.198	9.07616	230.211	42.8517	42.8517	167.315	81.6648	81.6648	11.788	177.589	37.9102	116.07	91.9257	161.318	93.0787	133.666
805	0.039678	4.99698	0.142197	0.0208252	60.3465	0.239598	0.372156	0.00331108	0.0250358	0.00404439	0.0330925	0.770226	44.8552	3.88492	109.774	4.3278	11.1698	0.0097793	1.658	1.60371	18.1696	2.85503	172.328	15.5722	147.184	62.1593	37.8586	3.07324	67.5201	35.1308	75.1966	12.2039	61.3812	314.939	16.5983	285.379	65.6364	65.6364	177.009	61.8632	61.8632	19.4782	155.396	36.0049	116.7	97.0896	215.959	91.103	149.424
806	0.0291659	5.62806	0.130201	0.0224469	44.973	0.213428	0.336903	0.00394648	0.0173287	0.00284453	0.0280838	0.81393	40.7464	4.21676	75.3051	3.8279	9.88443	0.0235598	1.66636	1.63683	13.0743	3.52945	172.147	16.5113	99.9153	57.1615	36.8545	3.09844	70.7932	34.5126	68.5011	11.2151	57.3957	260.898	14.7084	266.895	28.9692	28.9692	166.421	91.6896	91.6896	20.2572	147.122	42.5092	127.072	119.968	193.413	90.6443	135.506
807	0.0243428	4.32395	0.10897	0.024024	51.1069	0.319261	0.300166	0.00137587	0.0268044	0.00434188	0.0301779	0.709992	34.3905	3.62312	88.7709	2.87903	9.09089	0.00412348	1.34974	1.44072	10.0094	3.18521	131.334	25.9773	98.1293	78.79	28.6617	2.40716	66.2782	34.2652	77.7201	9.66111	59.5621	273.028	13.506	233.877	70.2281	70.2281	152.357	32.0361	32.0361	17.5712	111.753	41.9024	119.107	107.146	247.353	82.8127	145.2
808	0.0146556	6.57314	0.0998733	0.0232828	40.2749	0.187297	0.24268	0.00178159	0.0134927	0.00221698	0.0221177	0.879655	31.8888	4.68592	65.8241	3.58672	7.29358	0.00606111	1.0103	1.1598	6.29781	2.99284	104.051	14.213	85.4664	52.3721	32.3852	2.8928	74.5679	32.9765	70.8269	8.06425	61.4271	194.963	10.9516	192.271	28.757	28.757	113.636	31.1818	31.1818	15.1128	133.722	43.2846	122.925	98.0469	200.877	87.0183	146.408
809	0.0202662	5.13907	0.0991288	0.0191743	37.517	0.180809	0.29126	0.00382245	0.0186028	0.00303222	0.0273218	0.776006	32.5912	3.39808	60.5819	2.69348	8.74549	0.00915274	0.940073	1.07833	8.39409	3.73012	61.7073	16.0072	70.8038	47.2159	35.2585	2.51898	57.6015	34.2306	67.7891	9.59695	54.0162	234.025	14.67	223.535	42.0433	42.0433	165.348	79.4277	79.4277	16.884	109.058	55.9894	119.65	113.113	181.999	78.0564	148.794
810	0.0136688	4.20918	0.111024	0.0211249	49.2884	0.202577	0.224874	0.00171345	0.0155148	0.00252152	0.0194348	0.700346	35.4954	3.49051	84.8026	3.67414	6.74251	0.00643225	0.822894	0.992207	9.12379	3.01347	113.625	19.9995	92.8325	49.824	35.6459	2.42022	64.2388	34.5146	75.5816	7.3856	55.9165	198.797	8.80182	180.729	38.3685	38.3685	121.27	34.1526	34.1526	11.4991	136.799	42.1415	105.288	100.031	232.901	84.215	147.59
811	0.014068	10.2259	0.103489	0.0281191	35.3338	0.155458	0.239669	0.00301041	0.0136781	0.00223054	0.0185724	1.06276	33.8539	6.24761	55.791	4.58666	7.14964	0.0151411	0.804281	0.967755	7.22703	2.33274	71.9796	11.6744	104.233	47.9166	33.499	3.7478	85.201	32.0336	64.4228	7.95418	52.8839	189.196	8.88883	175.317	34.5619	34.5619	134.452	54.9991	54.9991	11.7938	154.289	37.952	91.1037	72.1177	207.743	84.6921	165.304
812	0.0433497	3.72663	0.132878	0.0206461	49.7361	0.251529	0.373705	0.0031726	0.0372319	0.00599936	0.0482897	0.653642	42.4102	3.64045	85.7464	4.09467	11.1903	0.0118361	2.11069	1.8955	13.3521	2.7875	139.175	17.4083	95.4188	59.2538	36.3044	2.52497	70.1603	35.0985	70.8207	11.894	60.0544	370.071	23.3621	330.157	92.5548	92.5548	208.765	69.367	69.367	29.279	147.278	37.7142	109.471	93.7738	229.664	88.1613	141.926
813	0.0137894	8.62803	0.107889	0.0217554	35.3693	0.192964	0.243078	0.00142676	0.0214896	0.00343344	0.0188354	0.987377	35.5578	4.16787	56.0034	3.89832	7.27862	0.00249843	0.894658	1.03559	8.32181	3.37448	63.3386	15.2467	93.7519	57.2686	35.2081	3.45862	59.0614	33.9534	63.4345	7.83975	46.5857	219.622	9.41816	163.984	78.4988	78.4988	144.357	26.1854	26.1854	13.4422	147.963	51.7282	88.8334	102.658	192.013	79.2476	162.95
814	0.0895772	5.61302	0.140951	0.0265277	49.563	0.197946	0.624214	0.0053797	0.0483498	0.00771228	0.05044	0.816471	41.669	4.69824	85.0825	5.36566	18.2862	0.0250127	5.69834	2.92774	62.4233	2.95866	294.313	22.1741	110.288	53.1386	37.5975	3.16628	78.7287	34.2566	71.1382	20.1719	68.2863	500.137	26.7568	401.686	156.934	156.934	323.599	119.604	119.604	31.7266	187.783	28.2848	89.7753	102.249	244.137	92.654	113.168
815	0.0287109	4.80153	0.0940134	0.0219094	49.663	0.180811	0.314413	0.00231036	0.0174799	0.00284871	0.0249197	0.753424	30.3051	4.25105	85.5335	3.58067	10.2334	0.0111433	1.44426	1.50135	8.81721	2.96704	85.2431	14.8535	97.9243	46.4327	32.3009	2.36369	75.1913	33.0981	79.9352	10.4323	59.4707	231.055	11.6834	215.467	40.2579	40.2579	135.12	44.4176	44.4176	12.9864	133.235	44.657	111.441	94.9315	206.482	84.0496	158.264
816	0.01586	11.9515	0.0967348	0.0250974	24.6469	0.183447	0.2378	0.00357659	0.0140271	0.00229055	0.021478	1.1171	31.5114	4.92228	36.7113	3.63998	7.11925	0.0138159	1.07289	1.21975	9.42181	3.67879	73.1623	16.5234	69.6027	57.8447	32.0279	3.66136	63.4399	32.7077	52.9676	7.8789	47.0477	206.79	9.7587	199.426	29.9252	29.9252	140.413	72.1059	72.1059	12.8031	142.091	54.0244	97.6237	115.287	187.248	80.3831	144.614
817	0.011152	7.53052	0.0953368	0.0213226	30.6359	0.192531	0.217905	0.00210138	0.0127228	0.00207522	0.0154372	0.925779	31.046	3.7716	47.5639	3.42721	6.53535	0.00491465	0.717958	0.886327	8.26454	4.37247	72.5448	17.8679	63.5548	55.29	32.828	2.9227	55.6221	33.6625	61.2831	7.22662	47.2805	161.491	7.09753	147.539	31.7198	31.7198	110.585	37.8868	37.8868	10.6698	139.518	61.3969	98.8677	137.152	165.916	79.0735	139.853
818	0.0284351	4.68876	0.140367	0.0214879	52.5162	0.221819	0.363432	0.00282191	0.0310746	0.00500451	0.0353858	0.745334	44.3284	4.39869	91.7063	5.03122	10.8301	0.00736308	1.60059	1.5743	17.023	2.73789	167.889	12.4265	112.279	56.5212	37.8774	2.97356	78.2414	34.7273	71.1972	11.7226	67.2072	315.821	16.603	271.838	84.0128	84.0128	200.133	61.8695	61.8695	23.4265	174.485	35.3608	111.147	92.9184	197.408	92.4609	141.066
819	0.0178167	7.36037	0.115309	0.0238996	41.6873	0.193508	0.259786	0.00226693	0.01934	0.00312382	0.0267219	0.923153	37.4386	4.69701	68.4708	4.38678	7.76884	0.00485307	0.787088	0.94816	7.32129	3.29366	92.6606	15.6448	99.0882	55.4864	35.4927	3.36985	72.0209	33.7704	68.0921	8.48369	56.3209	231.895	10.752	204.877	53.1689	53.1689	150.264	48.3214	48.3214	15.399	162.822	47.6852	93.4813	106.63	197.978	84.5269	156.582
820	0.0131455	11.3923	0.0715622	0.0228712	26.2479	0.170281	0.200658	0.0019364	0.010577	0.001743	0.0193693	1.0964	23.8993	4.82297	39.5457	3.15001	6.01277	0.00879359	0.587483	0.754874	5.29348	3.8785	28.1307	11.9094	68.1685	53.2464	27.2052	2.88388	63.1847	31.1572	59.7685	6.69099	47.999	173.205	10.6599	176.631	17.6655	17.6655	107.801	48.9466	48.9466	10.4323	126.497	62.4208	73.7985	86.5382	144.963	67.934	156.72
821	0.0569319	4.78049	0.109294	0.0225245	40.9919	0.254523	0.469549	0.00371077	0.0309275	0.0049675	0.0377973	0.749619	34.3104	4.12249	67.5743	3.44643	14.0724	0.012158	1.94321	1.80417	22.8782	3.28841	139.784	17.5844	70.7217	64.9834	30.968	2.56275	73.1589	33.8256	69.8848	15.3858	63.4317	380.099	15.6695	316.617	101.544	101.544	227.889	78.8354	78.8354	22.3923	132.099	42.9629	127.702	110.608	209.545	88.1092	128.301
822	0.0562098	8.76958	0.100795	0.0223878	43.2485	0.239148	0.497915	0.00492182	0.0230783	0.00375282	0.0342521	0.998429	32.1715	4.45267	71.3434	5.43023	14.8592	0.0303212	2.1077	1.87287	20.1933	2.6828	105.522	14.1625	122.808	71.2423	30.0169	3.28657	63.2875	33.2256	73.063	16.5952	58.8541	325.434	13.1302	303.197	54.3586	54.3585	206.816	106.98	106.98	18.992	184.838	39.5018	84.2947	88.0426	213.586	87.2132	161.968
823	0.0153689	7.51934	0.09491	0.0272463	34.877	0.207014	0.229881	0.00191044	0.014756	0.00240653	0.0183371	0.922005	30.2756	4.65498	55.311	2.62562	6.90788	0.00665272	1.03481	1.15779	11.0706	4.89576	100.137	24.3664	77.6197	59.2889	30.2127	2.91883	71.4137	32.7251	66.5453	7.58215	48.0312	186.984	8.19661	168.389	39.179	39.179	122.716	43.4362	43.4362	12.3873	112.22	62.0134	121.857	161.035	171.31	79.5948	142.815
824	0.0473592	2.36115	0.159249	0.0185827	57.8802	0.310099	0.428714	0.00233114	0.0371742	0.00595749	0.0357569	0.483358	47.5433	3.36059	104.888	3.64134	12.9076	0.00762456	2.56357	2.12416	19.8273	2.9279	311.965	14.8848	89.5515	60.0823	35.8285	1.97431	75.2315	35.6957	72.1934	13.7935	66.5527	318.648	16.0982	238.212	118.512	118.512	224.534	48.5367	48.5367	21.978	134.751	27.4446	158.639	101.245	208.344	95.1107	103.533
825	0.0124151	8.57869	0.114741	0.0261712	35.4592	0.201927	0.215104	0.000733512	0.0159568	0.00258487	0.0202545	0.981191	37.0032	4.60423	56.2357	3.55998	6.45343	0.00143014	0.739818	0.900497	6.05831	3.98913	103.304	22.1645	89.7829	59.7179	34.8376	3.55099	66.8807	33.7876	62.639	7.03289	54.142	182.568	7.79057	159.331	43.7964	43.7964	109.071	17.559	17.559	12.7686	141.714	53.2864	98.9935	131.443	200.996	81.4876	148.936
826	0.052003	5.3549	0.129462	0.0211368	43.9827	0.247781	0.453116	0.00416581	0.0319161	0.00515642	0.0385033	0.798324	41.631	3.93264	73.2124	4.21677	13.5388	0.00972907	2.44807	2.07035	21.1634	2.82693	121.837	15.9025	100.176	65.5652	35.6465	3.06379	66.6454	34.811	67.1361	14.7908	54.278	396.835	18.8959	358.9	83.7403	83.7403	218.233	92.1206	92.1206	26.9095	151.594	39.6858	106.551	94.1223	219.228	87.6308	148.68
827	0.0460281	7.12451	0.111579	0.0223062	37.0807	0.174343	0.412748	0.00330723	0.0276306	0.00446487	0.0371083	0.908843	35.5606	4.5103	59.4691	4.94577	12.287	0.010144	2.01709	1.86204	19.8381	3.44809	119.157	13.4216	84.7649	49.6229	35.9057	3.20374	69.8617	33.6734	65.2257	13.5275	59.347	339.024	19.5473	309.542	71.252	71.252	185.741	68.234	68.234	22.2232	182.042	46.9658	98.3841	114.322	175.787	89.0044	141.931
828	0.0334615	8.95921	0.108917	0.0223176	39.3789	0.153868	0.356153	0.00458445	0.018141	0.00296396	0.0261481	1.00621	34.5766	4.27748	63.7442	4.89825	10.6097	0.0208869	1.34093	1.40294	14.3812	2.81788	122.298	15.6228	102.514	46.1713	37.0807	3.46738	59.8064	33.7313	67.96	11.8564	61.3843	261.933	14.2659	247.661	42.993	42.9929	189.712	95.6884	95.6884	14.4558	171.935	39.5679	93.6071	93.8331	217.849	87.8478	149.543
829	0.0138746	10.6879	0.123942	0.024677	31.1374	0.162306	0.245557	0.000830458	0.0178733	0.00288762	0.020533	1.07202	39.6856	4.68676	48.1332	4.69153	7.32401	0.00310856	1.21546	1.32845	10.9449	3.65541	124.179	17.6752	85.7675	50.2241	39.0585	4.04648	62.5386	34.0479	56.5016	8.03361	49.6785	201.507	10.8656	170.658	55.888	55.888	116.083	19.3193	19.3193	14.1732	176.412	48.1827	92.3147	121.922	194.68	86.7498	141.146
830	0.0106184	9.24056	0.088964	0.0218672	35.8294	0.173882	0.192985	0.00220688	0.00770105	0.00126097	0.0125189	1.01429	29.0761	4.40249	56.8019	5.29102	5.75463	0.0103328	0.701318	0.87133	6.07737	3.50694	63.0382	13.335	100.029	52.3433	31.6048	3.09428	61.4471	32.7369	68.2204	6.5098	49.8954	113.344	5.95666	110.287	16.6019	16.6019	102.504	42.4632	42.4632	7.58849	193.26	53.5477	70.8146	105.882	172.642	81.1151	166.218
831	0.0109546	8.77763	0.0898252	0.02383	27.3118	0.21179	0.197559	0.00216017	0.00817631	0.00134453	0.0110588	0.996238	29.0768	4.74786	41.496	3.81108	5.9308	0.00756977	0.626178	0.775486	6.09284	3.07792	76.0599	14.9968	64.6671	63.0914	29.0252	3.06707	68.2592	32.4161	58.1743	6.65474	46.8376	138.79	5.29886	134.687	16.306	16.306	99.6538	43.2904	43.2904	6.90341	141.963	46.8665	99.6975	96.8054	202.79	82.3275	139.852
832	0.0126155	11.7145	0.0954473	0.023181	26.4092	0.15093	0.203132	0.00215854	0.00944839	0.00154926	0.0148273	1.11001	30.8814	4.69121	39.7836	4.66339	6.05616	0.0124119	0.822595	0.988901	5.66894	3.51279	81.4969	13.9103	71.3308	47.5094	33.992	3.56751	60.2362	32.8003	55.7945	6.81065	43.9738	138.053	6.5745	135.876	19.245	19.245	100.751	44.1998	44.1998	10.4938	174.003	51.5159	88.2324	111.407	176.831	84.2483	143.604
833	0.0296901	3.5157	0.126884	0.0234306	61.2112	0.294781	0.365711	0.00154052	0.0288277	0.00463819	0.0292461	0.629609	39.8003	3.89387	112.351	3.37962	11.0296	0.00517107	1.43553	1.45779	14.587	2.99453	163.702	21.9735	124.064	67.7599	32.2145	2.35448	76.5227	34.6599	79.6263	11.8683	68.2946	300.177	13.6982	241.15	91.2823	91.2822	179.553	31.2732	31.2732	18.5575	126.939	37.5879	121.219	101.758	241.861	87.5719	145.84
834	0.0362646	2.4155	0.14026	0.0179863	74.2741	0.340167	0.37304	0.00152509	0.0269679	0.00433505	0.0309747	0.490545	43.2863	2.88741	147.401	3.79083	11.5996	0.00675353	2.11436	1.89678	18.3862	3.04031	212.331	17.8167	140.88	66.4865	33.1839	1.89825	64.4648	35.7309	82.9972	12.1769	65.9903	306.935	13.8026	258.991	79.6017	79.6017	165.808	32.7629	32.7629	17.8554	140.881	34.654	130.135	104.235	221.203	91.77	137.9
835	0.0191456	9.97654	0.0903367	0.0217285	24.2274	0.241203	0.272387	0.00202658	0.0177431	0.00286901	0.0221192	1.04837	29.726	4.47023	36.1137	3.51287	8.17917	0.00698073	0.797109	0.951577	8.02462	3.01173	55.1138	12.3577	60.8912	73.6031	28.3455	3.25841	60.4578	32.7939	53.4354	8.96837	50.7699	223.091	9.64839	195.385	52.4509	52.4509	134.403	39.2506	39.2506	15.0962	131.515	48.3996	99.5841	87.6786	185.262	80.0846	142.227
836	0.0223883	10.8213	0.112775	0.0286283	34.1152	0.170428	0.300847	0.00394856	0.014837	0.00244572	0.0281128	1.08019	35.9768	6.33226	53.5903	5.50703	8.96326	0.0129364	1.20934	1.33048	11.2225	3.15804	118.885	12.1517	94.7512	52.9133	33.7163	3.95337	85.1552	32.323	61.8531	10.0413	55.2428	260.825	15.3681	269.596	23.1181	23.1181	140.694	72.7408	72.7408	16.5215	194.947	43.9804	92.6296	104.615	177.284	89.8352	147.056
837	0.0116395	8.49374	0.0774689	0.0212575	24.301	0.180378	0.212883	0.00147295	0.0171442	0.00279591	0.0202628	0.972984	25.8238	4.00182	36.4702	2.25033	6.3974	0.00187933	0.705969	0.859496	6.82394	4.66955	32.5795	15.5572	47.8445	53.1643	29.2645	2.66039	56.972	32.4766	55.9494	6.92033	51.9997	186.982	8.99726	160.142	48.7502	48.7502	120.037	26.8167	26.8167	12.9122	96.7095	70.3788	97.7631	117.075	140.244	65.8181	133.97
838	0.0203972	5.00234	0.0971616	0.0190885	43.365	0.178481	0.290329	0.00175556	0.0180432	0.00293701	0.0216211	0.768233	31.0784	3.91348	72.1261	4.41506	8.71472	0.0102052	1.37361	1.45012	10.9329	3.23542	98.7726	10.9834	88.4875	46.3483	33.5059	2.43602	68.1781	33.5363	74.2152	9.58138	59.3424	240.833	10.3866	214.763	47.3728	47.3728	134.407	35.8783	35.8783	10.9158	163.031	46.878	110.643	104.946	162.857	88.9266	149.532
839	0.0141404	7.34368	0.119021	0.0210291	39.5415	0.194421	0.224946	0.00193219	0.0187255	0.00302813	0.0175344	0.925904	38.8267	4.07528	64.1748	4.00161	6.73645	0.00393474	0.855674	1.02209	6.55387	2.72089	87.5574	14.303	95.6193	55.8325	37.2668	3.42063	61.2549	34.4166	65.306	7.29241	55.5828	181.235	8.89144	140.425	58.7421	58.7421	144.776	39.5188	39.5188	9.04031	143.465	41.483	103.54	87.3244	212.997	84.8568	156.452
840	0.0135009	4.23528	0.0895329	0.0185191	47.5165	0.181698	0.219121	0.00241494	0.00874189	0.00143883	0.0163348	0.703065	29.0093	3.56826	81.0334	3.50395	6.56489	0.00830395	0.537694	0.694311	4.96874	2.97358	74.6147	12.7881	86.4628	44.8278	32.2938	2.09321	65.6276	33.5279	79.3799	7.38753	54.6392	173.221	7.09445	173.373	15.5173	15.5173	115.53	51.4525	51.4525	8.57505	130.803	45.9445	114.362	92.7582	190.56	84.0864	155.446
841	0.0221916	7.54472	0.0989033	0.0197966	37.7163	0.228726	0.307416	0.00345732	0.0165146	0.00267726	0.0207756	0.932531	31.8432	3.83809	60.5774	4.17856	9.20522	0.0267126	1.51524	1.56825	11.801	3.41018	91.3614	13.4495	93.5707	65.8377	31.2044	3.00524	56.4625	33.7227	68.306	10.2188	50.5112	255.616	11.5422	241.923	39.0087	39.0087	156.996	76.4106	76.4106	13.7734	157.454	49.3597	104.006	109.858	177.593	86.0838	154.307
842	0.0157456	7.34493	0.0942448	0.0184792	33.8653	0.166209	0.248639	0.00162502	0.016828	0.00271332	0.0205795	0.919347	30.7612	3.33863	53.5431	3.32674	7.44081	0.00741083	0.969185	1.11701	8.67853	3.76145	68.5829	14.8321	68.1794	47.6079	34.9851	2.85074	47.381	34.0281	65.193	8.17174	49.3145	208.622	9.79675	178.455	54.0145	54.0145	130.338	34.6238	34.6238	14.0508	131.919	55.6769	108.059	116.046	173.057	80.9228	144.779
843	0.0497399	2.70382	0.159579	0.0158242	60.2103	0.29438	0.481667	0.0049322	0.0268029	0.0043302	0.0300364	0.536538	47.4645	3.10962	110.188	5.81812	14.5394	0.0469379	3.60615	2.5309	30.8724	2.12264	320.46	10.3615	107.996	61.1587	37.1037	2.18404	66.5379	35.8627	73.3884	15.9256	67.5229	344.042	12.8081	301.097	75.7615	75.7615	249.281	120.927	120.927	20.0082	182.474	20.8563	119.559	73.4734	203.309	96.5326	107.95
844	0.0281135	12.5711	0.110416	0.023156	29.3676	0.126015	0.342567	0.00297548	0.0267942	0.00433467	0.0290384	1.14415	36.4271	5.21372	44.8806	5.13074	10.1901	0.00871551	1.1407	1.25397	13.3048	2.69002	63.2125	8.97133	86.3144	40.2756	38.9447	4.14234	66.1449	33.2357	56.2994	11.1289	46.7737	323.221	12.3314	276.493	76.9396	76.9395	173.464	60.6376	60.6376	17.8798	176.509	43.7413	84.7945	80.006	162.616	85.9703	158.826
845	0.0399123	7.53887	0.125311	0.0238989	45.3697	0.21906	0.418318	0.004578	0.0210791	0.00341992	0.0289515	0.934391	39.3178	4.93526	75.8183	4.82466	12.4738	0.0290766	2.14167	1.90785	20.7104	3.0686	161.184	13.4193	120.89	63.1446	34.5836	3.52149	75.0711	33.8205	69.6717	13.9148	56.8116	285.478	14.1704	265.637	53.1155	53.1155	193.541	98.8631	98.8631	19.104	173.482	39.23	110.674	103.922	191.688	91.6492	145.556
846	0.0200853	2.81483	0.123718	0.0189648	50.723	0.26565	0.285806	0.00457438	0.01838	0.00299424	0.0230267	0.546679	39.1976	3.7838	88.145	3.70949	8.58686	0.0225792	1.22575	1.31385	11.1089	2.82395	142.355	11.8858	86.8708	55.9278	33.5927	2.02285	79.6634	34.6832	73.8602	9.41459	57.736	232.938	11.5525	214.428	41.896	41.896	177.694	85.8271	85.8271	11.8336	135.676	38.3014	143.001	94.8939	188.928	91.5329	137.046
847	0.0227109	4.92592	0.127091	0.0179507	43.3228	0.227274	0.290592	0.00162185	0.0228934	0.00369549	0.0253054	0.762723	40.4303	3.41288	72.0157	4.37623	8.72004	0.00352619	1.23939	1.33732	10.7896	3.12572	138.985	12.8238	89.6929	58.665	37.1447	2.85811	58.7397	35.0925	67.4868	9.44594	59.2962	268.274	11.1994	228.316	69.1967	69.1967	154.135	34.7546	34.7546	18.0387	160.481	41.7613	118.211	104.879	184.46	90.7845	139.303
848	0.0302698	7.15443	0.121307	0.027238	45.3722	0.192858	0.355533	0.00302703	0.0263043	0.00427583	0.0384114	0.906959	38.7318	4.87897	75.9536	3.23206	10.6267	0.0153295	2.18287	1.951	17.1918	4.0232	126.409	22.2553	112.09	54.7929	36.0066	3.38656	75.9168	33.7919	70.1308	11.5918	59.5907	309.195	20.356	287.124	60.6551	60.6551	181.297	71.3298	71.3298	18.228	130.376	51.0775	115.833	134.656	199.924	84.3002	152.116
849	0.0214322	10.6665	0.112275	0.0217904	33.8245	0.182227	0.311538	0.00319895	0.0147434	0.00239588	0.0216897	1.08084	35.4338	4.89486	52.8937	7.58346	9.24218	0.022132	1.76627	1.71375	15.3654	2.17183	135.301	8.54861	105.81	56.5664	34.7002	3.8269	65.2813	33.346	61.8003	10.4144	53.2404	228.733	10.7677	218.331	37.077	37.077	144.257	66.6612	66.6612	15.9074	226.598	31.4919	81.0739	72.6317	178.925	93.221	147.29
850	0.0225811	6.71951	0.0936076	0.0236821	32.9404	0.163947	0.280389	0.00174512	0.0172388	0.00279486	0.0222203	0.883503	29.9578	4.34931	51.7061	3.94266	8.27671	0.00627734	1.20547	1.32899	11.39	3.77178	94.4467	18.3486	72.7649	45.9921	32.956	2.75417	68.7306	32.947	64.6235	9.26085	53.1712	230.977	9.81421	203.417	50.0299	50.0299	134.043	38.3343	38.3343	12.6558	153.104	52.4549	96.2161	122.732	193.325	82.7688	141.111
851	0.00783583	4.63242	0.0876198	0.0202746	42.6772	0.240691	0.168491	0.000844504	0.00748397	0.00122359	0.011198	0.741174	27.7709	3.6341	70.9225	3.36909	5.07387	0.00424704	0.649802	0.823639	6.37556	2.62948	100.366	16.5429	76.8409	61.0875	28.1215	2.13216	64.5357	33.2438	76.2515	5.66379	54.6822	121.785	6.46719	119.177	14.9349	14.9349	81.9473	18.1001	18.1001	5.86001	122.338	39.085	119.685	86.0529	231.439	84.8979	142.254
852	0.00753424	12.8816	0.0692287	0.025511	27.0237	0.161268	0.164688	0.00084224	0.00459588	0.000764188	0.00966338	1.1477	22.6817	5.14183	40.8266	3.54755	4.93278	0.01069	0.566423	0.734199	4.52169	3.7045	46.5928	15.5037	74.6384	51.5449	26.2806	2.91869	64.8598	30.4792	61.6129	5.61741	49.3932	105.778	4.43938	112.435	4.66762	4.66764	66.9833	18.004	18.004	6.88493	139.138	57.5526	81.4819	104.653	179.895	73.4339	156.195
853	0.0424495	0.973342	0.163342	0.0208224	81.3222	0.515008	0.448549	0.00244808	0.0415159	0.00663302	0.0390133	0.228067	47.7839	2.50901	170.009	3.60094	13.9416	0.00653246	2.64124	2.12137	22.3731	3.98644	363.365	28.4071	107.369	56.4126	28.5584	0.92596	72.0044	36.3004	82.1872	14.3474	69.2165	414.53	16.5365	336.028	120.997	120.997	229.288	53.9565	53.9565	25.9588	143.12	30.4455	116.328	138.054	220.573	92.4886	100.93
854	0.0129642	6.35143	0.0925629	0.0236814	33.2645	0.166941	0.20258	0.00156029	0.0130375	0.0021338	0.0179281	0.859008	30.1952	3.93611	52.4625	2.64892	6.07777	0.00537881	0.81397	0.999484	6.19462	4.09605	68.1113	22.2034	64.8957	46.1281	33.5612	2.66595	62.9031	33.3724	64.9265	6.68452	51.5744	183.517	8.64069	173.879	29.7518	29.7518	105.087	30.2117	30.2117	11.4731	109.494	58.5153	107.835	128.489	196.704	74.3204	142.209
855	0.01226	7.52522	0.113564	0.0230358	32.6783	0.149966	0.201414	0.00134635	0.0132671	0.00216113	0.0193888	0.93421	37.1774	4.8114	51.0521	4.63844	6.00476	0.00492339	0.787777	0.949264	6.84423	2.98266	77.754	12.4272	82.6247	43.3424	38.2218	3.40216	73.1504	33.6482	59.6775	6.63713	52.5422	182.563	10.169	169.428	33.6995	33.6998	110.519	30.4894	30.4894	10.3958	166.654	45.7889	91.0845	93.6396	187.093	84.9658	152.235
856	0.0164682	8.5141	0.0909206	0.0235795	38.335	0.176927	0.234767	0.00105301	0.0168578	0.00273406	0.0191732	0.981854	29.8423	5.05777	61.7512	3.40376	7.03005	0.00220284	0.840911	1.01504	7.36262	3.39522	58.8233	11.481	96.7692	52.3942	31.0751	3.1058	73.9692	32.2839	70.324	7.6892	55.5946	196.247	10.1239	168.456	48.2816	48.2816	115.778	21.1799	21.1799	10.3671	131.625	52.8878	109.199	100.11	161.098	82.0978	165.961
857	0.0247638	3.62983	0.0819046	0.0193018	46.9103	0.226685	0.285375	0.00107338	0.0228296	0.00368101	0.0211046	0.638598	26.8554	3.41101	79.8995	2.5135	8.80815	0.003103	1.06292	1.20973	7.52861	3.54004	54.2107	16.2039	77.9644	52.7029	28.4319	1.77244	66.5002	33.3038	80.7267	9.26705	62.5564	236.88	9.81931	190.191	68.7107	68.7106	142.816	21.8167	21.8167	12.2017	101.286	54.6172	118.183	104.416	191.135	75.544	156.246
858	0.0137377	7.96268	0.0947189	0.0243356	31.6917	0.180355	0.254738	0.00341328	0.0138803	0.00227295	0.0225914	0.950947	30.3836	4.69798	49.3703	3.37587	7.62674	0.0155843	1.16888	1.29282	11.3768	3.98248	92.466	16.7209	72.3592	52.5405	31.7474	3.02138	70.2954	32.7059	62.8794	8.47123	45.0547	192.803	11.1124	184.832	32.1338	32.1338	134.945	66.7461	66.7461	13.0496	135.212	55.0708	115.063	128.989	175.756	83.677	141.358
859	0.0158718	5.56086	0.109337	0.019334	31.3289	0.175561	0.263642	0.0023103	0.0160633	0.00261995	0.0207568	0.80846	35.1689	3.52306	49.0129	4.28803	8.04464	0.00468745	0.850545	1.00516	8.89954	3.62945	102.483	15.2382	55.2271	46.9155	37.2007	2.77778	58.1065	34.4479	59.6702	8.71511	50.4397	211.882	9.69446	195.083	39.275	39.275	126.732	45.6507	45.6507	12.7817	163.21	50.411	100.539	118.761	181.295	86.0975	124.705
860	0.0166507	10.7037	0.0910554	0.0257002	31.6425	0.16279	0.254616	0.00227417	0.0164437	0.00266376	0.0197156	1.07335	29.9594	5.45907	48.9604	3.34843	7.61711	0.00571684	1.0311	1.16904	8.0648	3.5403	55.6879	13.0137	93.679	50.4027	31.469	3.43734	74.1032	31.9542	62.8886	8.39063	51.9007	209.55	8.51085	186.169	42.3382	42.3382	134.026	47.6778	47.6778	10.4462	130.959	54.8171	102.375	103.62	168.657	79.4988	165.356
861	0.0149767	4.36142	0.115453	0.0221522	49.8801	0.256045	0.218049	0.0012192	0.013625	0.0022263	0.0176461	0.709582	37.0193	3.4231	86.0997	3.26297	6.66804	0.00638273	0.955631	1.12313	7.06511	3.80233	113.381	23.1855	93.8636	63.3259	33.4851	2.51837	62.2867	34.7434	74.8475	7.20475	59.5584	175.262	8.65497	160.407	35.9018	35.9018	116.17	27.5141	27.5141	12.3924	129.976	50.2077	108.116	126.376	212.51	82.2422	148.156
862	0.0201922	5.61454	0.0982464	0.0258989	32.0938	0.241404	0.279927	0.0018955	0.0173491	0.00283154	0.023515	0.810548	31.2593	4.08667	50.3831	3.13436	8.96598	0.00804563	1.09966	1.20253	11.9698	3.9161	107.221	26.3171	58.2599	64.4342	29.8218	2.59198	68.692	33.4065	62.9549	9.24152	51.3453	241.911	14.751	232.739	38.2142	38.2142	125.44	45.2083	45.2083	14.2915	126.187	51.6678	102.089	129.869	217.805	79.5193	126.399
863	0.0118457	7.46312	0.0738248	0.0211002	35.2781	0.144648	0.20497	0.00152202	0.0127103	0.00207482	0.0166759	0.925631	24.3454	4.10549	56.2088	2.4194	6.14313	0.00420223	0.835239	0.941588	8.7593	3.80089	42.7067	14.1982	70.6622	41.615	29.9415	2.41102	61.8154	32.0273	71.2923	6.77737	52.8785	167.336	7.3456	156.826	31.6931	31.6931	107.762	30.0408	30.0408	13.8372	99.3305	59.3332	113.392	103.624	166.935	73.3024	154.314
864	0.033645	2.92816	0.178569	0.0219917	78.8138	0.25562	0.374461	0.00187558	0.0344665	0.00551435	0.0335109	0.560766	57.4496	3.83033	160.249	4.05253	11.2229	0.0060943	1.78171	1.68188	17.0609	2.89892	166.862	18.9851	175.453	54.7265	42.3755	2.48922	79.6603	35.9931	73.9023	12.0025	62.1142	327.407	16.0273	254.923	105.594	105.594	190.883	36.6524	36.6524	17.0834	147.47	36.6081	111.576	98.5233	233.039	89.1805	156.389
865	0.0388266	2.415	0.141554	0.0193942	63.4156	0.332435	0.362515	0.00215496	0.0435727	0.00695858	0.0438775	0.489215	45.1923	2.7691	118.564	2.75023	10.9393	0.00523554	1.56264	1.54215	16.8762	3.2406	147.685	22.4252	99.0709	64.8767	34.6165	1.93513	61.8053	35.9532	76.7284	11.3185	60.5894	381.485	21.065	304.648	125.147	125.147	220.992	47.8018	47.8018	27.2457	107.689	41.3497	139.98	109.56	233.231	86.1736	141.293
866	0.0378132	3.39781	0.124679	0.0217961	62.8316	0.246534	0.399479	0.00163226	0.0322841	0.00510888	0.0287711	0.611086	39.7197	3.76157	116.419	3.80869	11.7309	0.00548181	1.56318	1.55034	16.0162	3.84911	133.84	19.14	126.295	55.7411	34.9882	2.27809	75.1851	34.7538	80.5572	12.9312	61.9024	340.452	12.972	246.083	125.795	125.795	210.04	35.0849	35.0849	18.4537	149.217	48.9585	110.175	129.132	193.979	86.7606	154.696
867	0.0250164	3.73274	0.0993181	0.0210604	45.979	0.248574	0.287316	0.00343251	0.0135605	0.00222614	0.0204744	0.650098	30.9655	3.32676	77.7867	3.59837	8.62697	0.0152252	1.00943	1.14346	8.64728	3.44864	136.455	21.3671	82.479	58.372	30.3222	2.02628	64.0319	34.0694	76.5827	9.61056	60.4072	237.467	8.88192	233.957	25.4721	25.4721	144.607	69.5483	69.5483	13.0802	138.693	44.5466	110.154	116.003	220.418	85.7657	136.216
868	0.0198175	6.70814	0.0750962	0.0255333	31.7951	0.210129	0.287726	0.0023975	0.0137402	0.00224376	0.0196587	0.878721	24.1314	4.26865	49.8281	3.30955	8.82431	0.0175416	1.42024	1.47648	11.6543	4.43922	71.4377	23.7088	57.9987	58.67	26.0807	2.28463	67.6375	31.7999	67.3889	9.61939	54.3364	202.748	9.99034	194.408	31.4096	31.4097	135.641	58.9374	58.9374	13.0793	135.667	61.4671	87.1285	140.59	187.913	74.0489	135.078
869	0.012745	8.33009	0.0916379	0.0229323	32.4206	0.197343	0.216578	0.00184287	0.0086223	0.001418	0.0146136	0.975278	29.3128	4.72967	50.7319	4.28227	6.48415	0.012768	0.835877	1.00446	6.27253	3.03577	93.1024	12.9325	72.4974	58.1949	29.9803	3.01956	69.2805	32.4784	64.4446	7.30269	51.7111	142.302	6.93828	137.689	20.2617	20.2617	108.715	43.7781	43.7781	8.71068	156.416	44.9189	104.172	98.0033	189.145	86.7248	141.284
870	0.0162165	5.70739	0.105954	0.0232393	40.3892	0.240453	0.251678	0.00173105	0.0146434	0.00238613	0.0182887	0.825299	33.8899	4.77668	66.03	4.39147	7.5961	0.00537218	1.06482	1.19944	7.90797	2.63238	107.749	13.2577	86.9118	64.8227	30.5499	2.83419	79.4281	33.2161	69.4924	8.3423	65.7609	182.694	8.0792	166.396	35.9026	35.9026	126.957	34.2934	34.2934	11.5256	153.963	38.7852	106.56	86.5035	208.803	88.0918	146.178
871	0.035905	8.32177	0.0982122	0.0222706	32.9697	0.166463	0.33611	0.0042734	0.018845	0.00304542	0.023314	0.971662	32.1572	4.08496	51.5863	4.07781	10.0304	0.0138985	1.11343	1.21578	12.5003	3.53977	67.0043	17.3027	83.5291	49.0564	34.8012	3.17156	58.5636	33.5478	63.1135	11.1425	49.0499	232.273	12.2988	201.392	58.0524	58.0524	180.02	85.9191	85.9191	14.8729	155.48	53.0436	82.5196	109.495	197.49	78.2374	155.987
872	0.0119202	12.227	0.0728818	0.0256368	23.6612	0.157745	0.199274	0.00243468	0.00969487	0.00159834	0.0160282	1.12166	24.0229	4.60084	35.2258	2.37015	5.74072	0.0104938	0.833172	0.987246	6.19974	4.44032	42.6696	20.8661	55.1212	49.8869	28.2563	2.93969	58.04	31.4211	55.866	6.66913	42.4903	152.43	7.66502	154.07	17.0603	17.0603	95.5316	42.2738	42.2738	11.0349	100.498	65.6977	95.5902	126.419	177.139	65.7601	139.848
873	0.0189367	6.50898	0.0999437	0.0237257	33.8332	0.203478	0.271714	0.0020935	0.019556	0.00316277	0.0216116	0.873157	32.6041	4.4201	53.3801	3.45192	8.14293	0.00575672	0.990159	1.1463	9.81034	3.39808	73.4905	17.7964	73.8243	56.6359	32.2814	2.89959	70.5846	33.3218	63.8832	8.89099	53.4594	221.99	12.3526	190.932	54.9181	54.9181	140.7	41.7565	41.7565	11.5077	133.287	50.6412	99.0135	106.894	206.08	79.3488	147.653
874	0.0450202	3.95095	0.150455	0.0177101	47.6029	0.279428	0.501014	0.00424953	0.0461642	0.00736836	0.0411701	0.672271	48.7102	3.29403	81.1373	3.57981	13.7754	0.0163031	2.08953	1.85809	21.2385	3.48033	127.077	13.3342	90.5458	66.8741	38.2135	2.77538	61.9517	35.8183	65.2168	16.0137	55.4362	400.817	20.7526	307.69	144.199	144.197	278.131	91.5996	91.5995	30.3202	138.35	46.5345	135.88	116	173.748	89.6776	142.826
875	0.0615246	2.32023	0.173356	0.0198071	60.9625	0.381273	0.502735	0.00494339	0.0375939	0.00603417	0.0398194	0.477632	51.1999	3.08069	112.365	3.85244	14.9799	0.0209649	3.25087	2.3636	37.2875	2.8809	364.134	20.5445	96.1867	73.0747	34.1612	2.0135	69.6144	36.1099	71.2132	16.3282	63.842	383.062	19.7163	320.379	103.132	103.132	251.311	98.5333	98.5333	20.732	140.935	23.9915	131.717	99.8566	240.857	94.3873	97.6757
876	0.0104337	8.85493	0.100054	0.0221499	30.4538	0.223168	0.20587	0.00151895	0.0129392	0.00210979	0.0177872	1.00162	32.6424	4.97125	46.9243	4.20294	6.17818	0.00543694	0.784253	0.947841	6.15973	2.79475	73.4748	8.73037	82.1926	66.6302	30.448	3.36727	71.4155	32.8569	59.8742	6.80184	52.4706	165.91	8.72447	152.322	32.3534	32.3534	110.406	32.4713	32.4713	10.0407	150.715	44.183	110.713	86.0128	155.003	87.9494	153.228
877	0.0340216	1.15028	0.172507	0.0182496	79.7798	0.468667	0.38184	0.00421564	0.0404202	0.00642638	0.0369145	0.271667	53.514	2.43082	164.971	2.95308	11.6126	0.0138763	2.00069	1.79945	17.736	3.03556	248.952	22.7336	110.895	59.1614	32.2545	1.1614	67.2876	36.6466	77.2363	12.0799	62.4674	359.668	17.4801	264.021	133.977	133.977	270.817	85.3418	85.3418	20.8502	112.993	31.7197	148.445	104.566	242.983	91.2315	122.104
878	0.0362255	4.53646	0.126408	0.0213291	56.0059	0.262423	0.415878	0.00574827	0.0229008	0.00372824	0.0314951	0.733998	39.6846	4.45555	99.5526	5.35505	12.4679	0.0262438	1.95195	1.75725	19.8645	2.43979	161.604	11.5005	128.555	66.1744	33.0092	2.76235	79.9142	34.2207	76.6822	13.7764	63.0431	315.54	16.9069	295.955	55.7098	55.7098	222.329	117.741	117.741	19.2176	177.919	32.652	106.993	82.6369	201.543	92.6772	147.675
879	0.025375	6.31831	0.139076	0.0265974	40.8112	0.260005	0.339088	0.00267829	0.0244331	0.00397204	0.0305125	0.86021	44.0946	4.83842	66.7909	4.17693	10.2238	0.00960767	1.46638	1.50687	12.6458	3.56555	158.648	21.0393	92.4757	71.6322	34.7146	3.43941	78.2129	34.4028	63.0609	11.0789	56.328	303.061	12.1564	266.408	70.4228	70.4228	177.197	60.6575	60.6575	21.6136	158.972	43.6593	101.362	120.885	214.197	87.6747	135.669
880	0.0343908	3.91481	0.102861	0.0171275	58.3486	0.240043	0.362727	0.00387836	0.0208546	0.00339898	0.0289689	0.674913	32.3071	3.44532	105.407	5.61394	10.9002	0.0273131	1.89253	1.79604	15.998	2.49435	130.848	10.472	116.73	57.6729	31.4667	2.17917	64.9194	34.1485	84.1702	12.0028	62.295	253.974	14.6005	246.004	44.6513	44.6513	191.754	96.2807	96.2807	22.0809	186.127	35.5521	99.4864	83.2654	188.727	91.7508	152.492
881	0.0232812	14.1027	0.0794762	0.0258815	18.848	0.135278	0.324941	0.00377038	0.0160745	0.00262989	0.0270783	1.18279	26.2087	5.09484	27.1323	3.34417	9.73267	0.0182544	1.09627	1.21336	11.9015	4.18842	45.9919	16.8643	51.0878	43.8891	30.7912	3.39057	61.9661	31.4711	46.4772	10.8386	45.9547	258.533	11.447	256.16	32.1133	32.1133	136.84	69.3057	69.3057	18.293	135.428	63.0249	81.9972	118.806	168.034	71.6299	134.411
882	0.0137645	7.18277	0.0995523	0.0233326	41.0377	0.170067	0.228991	0.00335243	0.0121979	0.00199067	0.0181044	0.913892	31.5727	4.3128	67.232	3.59759	6.85256	0.0112807	0.979177	1.15235	8.0416	3.17846	113.157	17.8194	93.6771	48.5547	33.793	2.95913	66.1983	33.2531	71.7041	7.62747	54.3972	178.894	9.06939	170.118	28.9142	28.9142	136.558	59.4962	59.4962	11.0683	136.067	44.2108	113.695	105.284	215.41	85.5458	148.129
883	0.0569079	5.88522	0.126606	0.0194627	33.4546	0.197693	0.476492	0.00687795	0.030089	0.00488009	0.0402861	0.838248	40.4815	3.94743	52.7696	4.87166	14.1738	0.0306884	2.38753	2.01912	27.1085	2.54174	129.367	11.5979	67.7396	53.8413	38.2268	3.16734	64.4145	34.6879	58.6821	15.6497	52.2401	367.182	20.3364	338.677	70.9773	70.9774	246.511	141.055	141.055	22.1359	166.418	36.1364	108.901	84.8247	198.157	90.9386	128.714
884	0.0143169	11.5246	0.0911994	0.024855	26.0048	0.14269	0.231125	0.00277962	0.0116227	0.0019076	0.0192386	1.0983	29.3874	4.36362	39.157	3.29249	6.90851	0.0141496	0.904493	1.06439	8.196	4.32234	83.1589	21.1342	65.5273	44.7046	33.9099	3.37444	55.5314	32.831	56.1557	7.71871	46.1159	197.849	10.1727	193.905	25.4292	25.4292	117.914	53.7265	53.7265	11.3126	134.381	59.1305	99.8937	139.012	183.122	78.739	138.664
885	0.0294185	10.3641	0.10615	0.0263472	31.8041	0.20275	0.313233	0.00374617	0.0145051	0.00237774	0.0219799	1.06507	33.1305	5.8924	49.3725	4.51651	9.35108	0.0183898	1.46106	1.4937	15.3362	2.80466	144.289	10.5795	85.6209	62.4414	30.653	3.68188	80.5199	32.1856	61.1415	10.4802	55.9294	192.626	10.1881	183.719	31.905	31.9049	156.49	80.9156	80.9156	12.8109	160.388	38.0392	125.255	94.2753	176.763	92.4038	135.924
886	0.0269925	7.13968	0.0984445	0.0201634	41.2559	0.221079	0.317214	0.00223575	0.0194849	0.00317216	0.0280502	0.912821	31.8916	3.99564	67.5543	3.97703	9.497	0.00820506	1.40322	1.45516	10.8325	2.96009	82.2662	12.8917	101.28	62.9523	31.4275	2.95579	60.6268	33.5875	71.6167	10.4696	53.6554	265.588	15.0324	256.439	43.4786	43.4786	131.849	43.4872	43.4872	19.2968	145.873	45.0378	106.031	93.8857	191.993	85.2631	160.741
887	0.0183845	9.39582	0.0958168	0.0216491	33.7804	0.157281	0.261992	0.00227003	0.0179383	0.00291593	0.023282	1.02227	31.5853	4.08569	53.0956	3.12929	7.83703	0.00562008	0.853529	1.0186	9.63988	3.30966	55.9766	15.749	85.0751	47.5615	35.0103	3.29336	55.4095	33.4589	64.3838	8.602	50.3573	230.599	12.7116	208.189	46.483	46.483	131.002	41.9228	41.9228	11.3606	121.478	51.6887	100.277	98.1892	197.967	76.6064	160.326
888	0.010986	8.59906	0.0923499	0.0260931	30.034	0.170937	0.192188	0.00158046	0.00720114	0.00119824	0.0149822	0.986812	29.8843	5.26029	46.3468	3.78128	5.75262	0.00745426	0.685567	0.86411	5.33585	3.24904	78.6312	15.8469	69.7558	50.761	31.1885	3.13997	76.665	32.113	61.1935	6.49698	52.3489	136.188	7.18118	146.497	7.24397	7.24398	89.2282	36.0287	36.0287	10.3724	142.844	48.5668	99.3668	102.887	201.124	82.0736	143.216
889	0.0485824	1.10121	0.17293	0.0210008	78.8544	0.478721	0.444377	0.00424343	0.0345952	0.00553665	0.0377875	0.259217	51.3471	3.30639	162.201	3.42212	13.2953	0.0119997	2.09636	1.85928	16.1532	3.38813	351.17	21.4091	107.27	58.2083	29.8721	1.09648	88.2454	35.9728	78.5441	14.41	61.3521	402.368	19.4521	347.417	97.7293	97.7293	225.308	81.2432	81.2432	23.3255	132.187	27.9877	142.746	117.332	223.12	93.9719	102.773
890	0.0283552	11.7213	0.0878653	0.0194826	28.3598	0.155671	0.357443	0.00650153	0.02328	0.00377067	0.0320709	1.11532	28.6284	4.21271	43.1183	4.8018	10.5829	0.0257967	2.06537	1.88098	16.9059	2.72544	66.1755	9.17139	81.8191	49.1035	32.6732	3.34377	51.8514	32.833	59.6702	11.7479	50.9541	292.035	16.1679	280.763	49.7977	49.7979	224.776	136.986	136.986	22.3579	167.606	43.918	91.5915	82.0501	163.694	86.2907	155.17
891	0.0295443	6.9638	0.100142	0.0218067	49.2815	0.202974	0.322286	0.00326489	0.015903	0.0026112	0.0265212	0.899035	31.8977	3.94217	84.3431	4.21254	9.63151	0.0231074	1.65405	1.63936	13.9483	3.5558	107.732	17.4809	117.207	57.3786	32.5397	2.90802	60.5063	33.6366	78.236	10.7519	52.8829	233.762	12.9258	231.548	28.9149	28.9149	146.528	75.3972	75.3972	13.7748	160.035	48.8473	97.5521	117.189	197.794	85.1519	159.388
892	0.0897066	1.18443	0.200001	0.0201027	68.9733	0.429852	0.636344	0.00783358	0.0352447	0.0057056	0.0462083	0.276873	57.5277	2.70469	133.891	3.51727	19.3622	0.0499183	3.98855	2.57884	28.9245	3.33285	488.257	24.7896	85.842	55.1601	34.7219	1.2211	73.6803	36.6546	70.5452	20.9771	62.6281	404.455	20.49	376.498	79.2727	79.2706	301.877	180.082	180.082	30.8275	134.899	20.5721	133.956	115.777	237.513	94.9808	79.3434
893	0.0131345	18.4954	0.0861406	0.0281817	25.2592	0.160665	0.201208	0.00127172	0.00687759	0.00113434	0.0137817	1.32034	28.1396	6.04578	37.5326	5.65493	5.98763	0.00896552	0.642999	0.806272	5.5005	3.20063	61.6436	13.7139	88.3568	54.6828	29.5345	4.10146	66.5756	31.0533	55.5339	6.82034	44.4575	127.116	6.02104	132.286	9.16213	9.16213	79.948	32.7047	32.7047	8.31036	199.856	49.9619	64.9934	96.3138	188.424	80.3701	160.505
894	0.0306473	6.15187	0.10454	0.0201421	43.809	0.209698	0.333107	0.00252407	0.0214533	0.00348577	0.0343533	0.852206	34.1708	3.89923	72.8169	3.49256	9.93433	0.00906482	1.13643	1.24312	11.1868	3.13929	73.8971	13.7386	102.081	57.5969	33.7001	2.89219	62.644	33.9976	72.1942	10.9609	52.0637	272.284	15.3517	261.375	48.413	48.413	150.625	59.2189	59.2189	22.1533	132.187	47.9505	110.773	97.9662	191.188	83.0598	163.719
895	0.0873989	1.85621	0.178294	0.0157321	71.7812	0.382085	0.57986	0.0101988	0.0380838	0.00610293	0.0519164	0.398989	51.8666	2.43629	140.892	4.81407	17.47	0.0422985	2.86915	2.19219	25.2245	3.75986	409.508	16.4167	114.296	64.6096	35.4506	1.68243	59.3872	36.5655	75.4638	18.9597	69.7354	443.372	23.9626	403.52	100.717	100.717	325.896	175.568	175.568	36.9018	181.358	27.112	122.04	130.354	183.236	95.903	95.9775
896	0.0239548	5.86795	0.10622	0.0206609	57.1868	0.248328	0.310661	0.00279133	0.0225313	0.00363436	0.0241762	0.834445	34.2894	4.27448	101.902	4.14146	9.02011	0.00836269	1.62379	1.62695	12.8547	2.94639	94.1183	11.5274	158.931	67.3291	31.0629	2.85985	70.515	33.694	81.5878	10.1519	57.4708	245.305	11.0955	199.06	71.004	71.0039	174.087	55.8212	55.8212	13.6639	150.869	43.893	113.043	95.0746	180.394	87.9898	175.488
897	0.0345272	9.82155	0.103165	0.0233736	30.4272	0.206987	0.363984	0.00317686	0.0223678	0.0036085	0.0251478	1.0385	33.0712	4.56328	46.9178	3.96749	10.8808	0.00948258	1.61507	1.61781	14.3523	3.56722	101.673	15.5836	79.3315	62.9559	32.1739	3.49264	62.6219	33.2707	59.6092	12.0011	55.5712	258.401	10.9051	221.478	62.2792	62.2787	168.217	62.1268	62.1268	14.4515	152.108	49.7933	106.569	116.675	186.139	85.7514	143.47
898	0.0255218	3.86317	0.115444	0.0211355	49.5736	0.230247	0.332936	0.00243357	0.0228302	0.0036913	0.0267905	0.661214	36.3181	3.46377	85.5008	3.00889	9.98376	0.0100384	1.5683	1.55842	13.4184	3.83196	144.241	20.2754	89.8038	54.6645	34.4881	2.31926	66.1561	34.632	75.1844	10.9139	59.8472	254.204	13.8295	216.348	70.8807	70.8807	174.143	55.9267	55.9267	19.1955	121.137	47.6252	135.49	129.207	199.853	87.0016	138.018
899	0.0206699	10.5339	0.105719	0.0245767	35.8853	0.153518	0.284954	0.00200408	0.0205256	0.00331724	0.0242829	1.07015	34.4796	5.17851	56.9137	4.37475	8.5009	0.0074373	1.15648	1.27759	9.31848	3.03255	78.1159	12.8358	99.7492	47.4809	35.5994	3.7436	70.2503	32.978	64.6178	9.32114	52.3673	234.798	10.9034	213.493	50.0418	50.0418	139.951	48.1385	48.1385	17.8331	159.249	46.3252	95.0907	95.3612	188.478	84.6491	161.314
900	0.0161283	17.1746	0.0832281	0.0248362	20.2629	0.14964	0.234606	0.00268244	0.0090807	0.00149993	0.0151482	1.27733	27.1167	5.36858	29.296	4.13186	7.0015	0.0105355	1.00486	1.17612	8.25354	3.66137	62.719	11.7077	64.193	50.2237	30.2717	3.79087	60.0809	31.4258	48.3575	7.91537	45.0651	161.131	6.69444	162.194	14.4101	14.4101	102.388	50.9612	50.9612	8.7786	158.408	55.5811	93.7735	109.75	152.133	82.7761	143.097
901	0.0331722	6.11282	0.107356	0.0223463	38.2189	0.159142	0.338172	0.00292788	0.0132613	0.00217026	0.0213461	0.846613	33.9763	4.26344	61.8372	4.52863	10.0866	0.0176925	1.15514	1.26375	10.4417	3.61993	125.175	15.8253	77.8948	43.643	36.3056	2.88301	69.5598	33.6594	67.4604	11.3802	51.8994	228.718	10.2814	226.506	25.354	25.354	135.112	67.5973	67.5973	12.8598	170.867	47.9091	100.885	120.68	185.467	87.97	136.425
902	0.0151126	5.46036	0.0858657	0.0169457	46.0313	0.141701	0.238311	0.00310538	0.0128694	0.00211071	0.021103	0.803021	27.8734	3.30756	77.8078	3.63655	7.11709	0.0113928	0.854246	1.00876	8.39418	3.32434	69.2455	11.3053	86.8692	37.7765	34.3884	2.29415	54.0248	33.596	79.0638	7.93113	53.0809	180.508	9.61901	178.317	25.6279	25.6279	126.404	54.9595	54.9595	13.8179	138.811	50.9157	112.17	101.761	162.355	84.5602	157.303
903	0.0195764	6.44901	0.116367	0.0199118	35.6226	0.216765	0.24329	0.00084347	0.0175216	0.00285142	0.0179704	0.87137	37.6435	3.95683	56.6706	4.88652	7.27747	0.00283974	1.00223	1.16321	8.93807	3.0972	99.6328	12.6278	82.2532	60.2365	35.3042	3.15352	62.5112	34.3779	62.4629	7.96538	51.1614	186.369	7.32982	153.954	51.0995	51.0995	112.897	18.9209	18.9209	11.3554	175.742	45.0486	95.5969	100.786	184.004	87.7243	145.79
904	0.011557	7.29349	0.0945477	0.0200675	30.9179	0.220738	0.206368	0.00229875	0.0091891	0.00149534	0.0140782	0.915454	30.6678	3.81369	48.0932	3.4909	6.20245	0.0108619	0.684676	0.845656	5.55996	3.92477	77.3055	14.3514	63.1716	62.9507	30.8902	2.86621	57.0706	33.5639	61.8698	6.93091	47.8609	117.645	6.90957	110.831	22.7261	22.7261	107.158	43.6035	43.6035	9.00217	138.845	56.512	110.973	123.494	162.886	83.1361	138.247
905	0.0206273	4.78029	0.0996251	0.0197882	44.6148	0.213189	0.287742	0.00112411	0.0196413	0.00315805	0.021335	0.749244	32.1559	3.60824	74.848	3.32452	8.72244	0.00404891	1.18299	1.28774	9.73105	3.34516	88.4768	15.5737	83.7641	54.5037	32.6171	2.41964	63.5196	33.978	74.5121	9.44409	53.6317	253.322	9.51973	213.169	62.6464	62.6464	129.569	23.8481	23.8481	12.9742	128.483	48.7015	118.493	107.651	195.366	83.967	149.815
906	0.00828301	7.44126	0.0866542	0.0254995	26.4346	0.118885	0.165426	0.00171607	0.00639647	0.00106159	0.0123823	0.924342	27.9909	5.13462	40.0924	3.6573	4.93349	0.00810049	0.583556	0.756153	4.62108	3.81519	76.0013	15.5423	55.3343	34.2132	33.3108	2.79347	78.7238	31.8374	57.7243	5.58948	51.2923	120.493	5.63922	125.631	7.56461	7.56462	87.3647	34.0284	34.0284	7.06266	143.78	55.328	101.804	120.031	175.531	81.8331	131.277
907	0.0271368	2.3627	0.138704	0.0222115	64.0503	0.231184	0.309495	0.00249821	0.0204431	0.00331309	0.024885	0.475671	43.4534	2.97592	120.141	3.88521	8.52319	0.00543273	1.01081	1.14241	9.44232	4.20766	181.356	27.5068	101.872	44.4483	39.3299	1.84674	67.4097	35.6772	78.3571	10.1738	57.7575	272.071	10.854	237.579	58.8265	58.8265	153.1	46.8122	46.8122	13.4814	154.528	46.54	96.3755	143.575	209.028	86.3172	134.044
908	0.00526392	10.5839	0.0856093	0.0224348	31.2136	0.172291	0.133914	0.000483212	0.00524749	0.000865271	0.00715823	1.07095	28.0002	4.19695	48.3634	3.70413	4.01693	0.0038971	0.509787	0.689077	3.38372	3.20498	59.754	16.6661	79.7395	53.2667	31.175	3.15293	54.3476	32.728	63.7715	4.52559	43.3201	88.4195	3.26646	85.1814	10.7559	10.7559	60.446	11.1603	11.1603	4.25125	139.853	49.904	86.6837	96.8101	207.91	76.8428	155.761
909	0.0212425	5.01184	0.130037	0.0227758	54.2205	0.238882	0.291267	0.00202577	0.0205631	0.00335951	0.0247815	0.771896	40.8798	4.50609	95.257	5.18096	8.77925	0.0070776	1.40809	1.4587	10.5229	2.78176	163.766	14.6295	134.941	62.0513	34.8773	2.95543	78.3804	34.3127	74.6492	9.53879	58.1857	259.5	12.2181	229.945	54.8413	54.8413	148.599	45.4974	45.4974	13.0683	179.544	35.9655	100.148	94.3481	212.744	91.1533	148.803
910	0.0294844	2.15901	0.137783	0.0237278	60.262	0.44532	0.329151	0.00336499	0.0259435	0.00417675	0.0359741	0.449849	42.6955	2.89495	110.804	2.64831	9.95392	0.0101557	1.22433	1.29957	12.1253	3.42367	200.91	32.0362	88.7611	81.7194	28.552	1.72764	67.2023	35.6807	77.0381	10.6902	58.5926	321.368	17.6356	286.971	75.7086	75.7085	195.34	72.5058	72.5058	23.6762	105.409	37.8308	126.997	117.38	252.46	85.7969	124.229
911	0.0498668	3.53478	0.17751	0.0198502	63.4111	0.300714	0.424529	0.00201889	0.0417348	0.00665843	0.0383989	0.63104	55.269	3.46426	117.715	4.62351	13.3038	0.00635684	2.4981	2.06515	19.9246	3.0996	247.21	17.0717	135.957	69.2039	39.3005	2.7538	68.0635	36.0934	69.4709	13.5134	60.8936	415.361	17.1834	319.296	134.49	134.49	229.02	46.8358	46.8358	21.2412	167.791	32.7569	114.34	106.692	214.654	93.1177	128.875
912	0.0256168	5.81917	0.125088	0.0256638	44.7254	0.235818	0.322342	0.00314878	0.0156473	0.00255685	0.0248556	0.826219	39.0258	4.51836	74.7943	4.07164	9.64958	0.0243493	1.57637	1.58223	10.0095	3.71591	170.723	21.7031	99.144	63.6236	34.0594	3.08229	75.1757	34.0988	69.4973	10.7614	57.0329	271.186	10.4589	267.564	32.1193	32.1193	150.795	73.1388	73.1388	18.0383	156.917	43.8755	104.134	126.403	210.588	88.147	135.546
913	0.0509273	1.9828	0.142701	0.0233625	80.6772	0.395609	0.443344	0.00537203	0.0218336	0.0035577	0.0303819	0.419661	41.1199	2.71443	166.944	2.76055	13.36	0.0343836	2.99034	2.22997	34.3516	3.79636	345.111	32.8121	138.181	69.3009	30.035	1.57291	64.8984	35.6981	87.3881	14.7547	59.1086	312.445	13.113	291.46	51.4262	51.4262	202.667	105.886	105.886	17.3283	111.916	30.2085	133.902	131.44	238.496	91.0495	110.562
914	0.0284318	6.2363	0.0855927	0.0205836	35.8794	0.162612	0.348079	0.00558086	0.0237592	0.00386235	0.0313045	0.856419	28.1358	3.55247	57.3315	3.30756	10.5978	0.0169867	1.29093	1.37328	13.9393	3.33638	53.5061	18.0738	72.9485	44.8666	32.823	2.48451	55.6873	33.3923	69.1834	11.4099	48.8811	303.807	18.4848	277.062	63.679	63.679	209.413	109.959	109.959	18.4495	127.827	52.0311	87.1125	98.9192	210.114	73.3716	152.839
915	0.0284652	5.54506	0.0962192	0.021881	51.4247	0.224198	0.342678	0.00341482	0.0153447	0.00250374	0.0258565	0.806616	30.5087	3.56013	89.162	3.04044	10.3196	0.0213373	1.60154	1.59164	13.1861	3.74132	109.676	21.2313	115.643	59.7218	30.9565	2.49947	58.9641	33.7783	80.9844	11.4739	50.4205	221.284	12.2888	217.671	31.011	31.011	151.094	80.3396	80.3396	15.1095	121.66	50.1864	119.509	123.852	207.647	82.9575	158.251
916	0.0402826	2.91876	0.160493	0.0231336	64.2499	0.370483	0.42433	0.00191816	0.0354849	0.00568382	0.0385344	0.558511	49.7413	3.58541	120.247	3.655	12.7739	0.0076168	2.39695	2.01776	20.4454	3.06656	233.646	24.1131	118.706	78.7551	33.323	2.33455	75.0594	35.6926	73.7097	13.6928	69.5976	348.396	17.1823	288.077	97.8197	97.8197	195.218	40.8288	40.8288	20.3184	136.767	32.9268	116.872	105.49	246.488	90.2235	127.57
917	0.0125339	11.3697	0.102387	0.0228148	37.2089	0.206123	0.24364	0.00247154	0.0125034	0.00205545	0.0223279	1.10304	33.3609	5.08543	59.1869	4.66914	7.28953	0.0138441	0.949321	1.12065	9.02501	2.71536	77.0621	9.31951	123.445	64.5476	31.6754	3.77066	66.8062	32.8784	66.551	8.12706	49.9971	231.305	12.1386	234.857	23.0999	23.0999	126.963	62.9632	62.9632	14.5135	163.541	42.7827	100.422	84.5135	165.984	87.8547	171.214
918	0.0099042	9.69576	0.0801653	0.0199183	27.2657	0.132222	0.183461	0.000964079	0.00884236	0.00144433	0.0125726	1.03188	26.5997	3.95705	41.4178	3.09158	5.4859	0.00365942	0.512862	0.659303	5.1196	3.79586	39.1526	12.6421	64.4037	40.2086	32.9339	2.88996	52.4639	32.687	59.6193	6.14442	46.6143	131.476	6.31857	122.232	23.3345	23.3345	84.6145	20.8347	20.8347	7.77139	123.856	59.9131	90.9588	99.0279	154.89	73.6581	150.045
919	0.0498213	4.90968	0.153174	0.0230339	42.3317	0.25098	0.467532	0.00323084	0.0359313	0.00578788	0.0425262	0.76351	46.7744	4.87195	69.9747	5.75532	13.9739	0.0183942	3.18422	2.3668	41.9304	2.79445	253.875	11.8572	88.6963	64.7613	36.4114	3.14085	84.8044	34.6269	62.6463	15.1673	65.5384	361.318	20.2063	304.542	100.04	100.041	228.143	78.205	78.205	23.0576	195.959	30.0495	109.998	96.2312	189.908	95.109	113.439
920	0.0097368	7.1184	0.0923659	0.0246805	44.136	0.208453	0.185073	0.0012369	0.00854502	0.00140653	0.0139745	0.90967	29.406	4.75849	73.5598	4.10418	5.55254	0.00719862	0.755946	0.921336	7.05111	3.26349	100.018	17.0146	98.6803	59.2796	29.4103	2.82542	73.8495	32.4698	76.1062	6.20939	59.4126	129.427	6.16126	127.226	17.1366	17.1366	90.7865	20.4062	20.4062	8.774	153.482	46.482	98.4544	106.748	207.451	84.5152	154.223
921	0.0341303	8.67419	0.117703	0.0192358	31.6169	0.172195	0.369613	0.00245723	0.0255442	0.00415022	0.0327723	0.998814	38.2751	4.34434	48.9339	7.55418	10.9797	0.00876421	1.57881	1.58794	12.0939	1.95292	91.9643	7.32867	92.0971	51.4432	38.0459	3.67367	61.4234	34.1454	57.7859	12.1009	48.6549	294.384	15.2905	263.684	65.0582	65.058	151.172	51.0126	51.0126	19.0678	218.214	31.5831	74.1869	62.4642	169.962	91.4004	153.382
922	0.0280846	9.96332	0.106468	0.0252704	34.9094	0.169215	0.34847	0.00254908	0.0237503	0.00384468	0.0297333	1.04334	33.9404	5.13095	55.1671	4.03948	10.3995	0.0106143	1.73201	1.66433	15.1994	3.71778	113.31	15.0064	90.5404	51.6619	34.2425	3.61016	71.2203	32.9329	64.0241	11.4237	50.7258	320.67	14.721	290.862	63.2824	63.2824	159.977	58.3711	58.3711	18.7535	155.866	50.2178	111.017	122.826	176.063	87.418	146.541
923	0.0204939	7.11532	0.0983441	0.0181958	41.5292	0.186947	0.297525	0.00234197	0.0177346	0.00288989	0.0243797	0.910619	32.2306	3.771	68.0509	4.00537	8.89489	0.00831215	1.18121	1.27322	11.5662	3.08684	65.7572	10.0913	105.295	53.2381	34.0076	2.95638	56.5605	33.8407	71.5916	9.83989	54.7759	235.132	10.8147	223.51	36.5529	36.5529	122.516	41.3189	41.3189	14.1163	148.306	48.4991	104.468	93.0647	159.503	85.1885	167.783
924	0.0210974	6.94238	0.109798	0.0196888	48.3219	0.158359	0.264157	0.00190871	0.0166891	0.00271502	0.0211084	0.901618	35.4598	3.99557	82.1445	4.59695	7.87768	0.00959151	1.21868	1.32825	9.71819	2.9577	96.61	11.7113	122.933	44.9134	37.8326	3.1428	61.3275	34.0838	74.712	8.71432	53.5787	226.995	10.0461	200.066	48.945	48.945	131.106	36.7919	36.7919	11.9703	165.045	43.7815	103.065	95.7872	181.665	88.1168	164.765
925	0.0313431	9.81281	0.120372	0.0199796	42.355	0.175474	0.351067	0.00338416	0.0176762	0.00287086	0.0238708	1.04429	38.5837	4.32079	69.3915	6.28997	10.4398	0.022239	1.55757	1.55031	15.8082	2.61454	118.784	9.39968	131.465	53.5836	38.0375	3.85769	58.1731	34.1993	67.6936	11.6945	50.8595	241.848	12.1363	214.855	51.1202	51.12	174.505	86.1667	86.1667	11.991	206.754	37.9924	89.8875	86.4637	171.24	91.7351	160.632
926	0.127688	3.25842	0.175373	0.0209179	61.8014	0.203466	0.646974	0.0101871	0.0406646	0.00653688	0.0483902	0.603435	50.5393	4.1153	113.977	4.64413	19.3292	0.0462387	4.24989	2.56208	46.2446	2.51755	423.915	13.6528	117.576	45.7223	42.7163	2.55166	82.2182	35.4062	71.9811	21.1789	70.2055	457.597	21.1907	395.497	114.294	114.294	348.853	187.069	187.069	31.0035	159.431	19.2313	137.836	87.4141	216.759	96.6438	94.751
927	0.01779	5.78945	0.103252	0.0199515	40.4382	0.161988	0.235932	0.00343125	0.0118039	0.00192871	0.0172869	0.829655	32.9268	4.11055	66.1332	4.78867	7.0351	0.0124427	0.967162	1.11688	9.32445	2.8481	109.371	11.2919	86.7005	43.9321	35.6159	2.75603	67.9223	33.6401	70.2232	7.88027	52.9228	163.565	7.59489	152.818	28.007	28.007	125.899	53.7971	53.7971	9.66495	169.177	41.3837	105.499	93.5412	182.245	89.6699	145.619
928	0.00483594	7.96251	0.0653064	0.0223567	22.4762	0.149164	0.134933	0.000809434	0.00424793	0.000709173	0.00976862	0.950012	21.6663	4.47323	33.4035	2.4524	4.05864	0.00680732	0.525881	0.694434	4.45226	4.13226	32.0286	13.8933	42.8749	43.486	26.7954	2.25521	66.6637	30.8951	55.484	4.5909	47.0817	106.134	4.93975	114.201	2.90139	2.90138	63.1026	17.9	17.9	6.02908	102.273	64.6552	94.3763	100.872	150.908	67.7335	127.307
929	0.0308999	10.2704	0.101024	0.0248384	35.3289	0.196454	0.332833	0.00419387	0.0190656	0.00310084	0.0288079	1.05397	32.6504	5.01194	55.9626	4.24689	9.94744	0.0195213	1.23691	1.33285	9.57958	3.97284	87.8151	15.042	91.2469	60.2106	31.8852	3.54664	68.7621	32.824	65.3108	11.0225	51.6884	270.333	11.6391	260.843	37.8164	37.8164	160.297	80.8616	80.8616	16.6871	164.952	55.7062	95.9406	127.542	165.685	84.2929	154.159
930	0.0386286	3.59044	0.158991	0.018215	57.9664	0.281575	0.387713	0.00384997	0.0312308	0.00504712	0.0377224	0.63868	50.5635	3.51274	104.533	5.12241	11.5435	0.0100907	1.96619	1.75962	16.9687	2.85336	174.522	12.5495	113.981	65.3276	38.4921	2.68722	68.5635	35.7924	70.0349	12.5565	61.8165	393.086	19.4492	354.337	80.9368	80.9368	201.623	72.0196	72.0196	22.7388	179.048	36.0505	109.995	97.0116	193.6	92.6685	139.955
931	0.0115695	11.7692	0.0790938	0.0234929	30.2258	0.165653	0.205912	0.00208669	0.00722864	0.00119994	0.0150383	1.10753	25.515	4.83504	46.5868	4.01217	6.15429	0.0108712	0.86691	1.01006	9.87382	4.21038	70.8627	13.3443	76.7623	52.0581	28.755	3.08093	62.6787	31.5582	64.189	6.97347	50.967	147.257	6.40321	153.166	8.16633	8.16633	96.6352	43.2541	43.2541	7.67128	158.899	60.4954	96.8959	130.117	143.437	82.8392	150.46
932	0.010813	7.02878	0.0957265	0.0200229	36.7353	0.239933	0.20647	0.00145962	0.0111297	0.00183266	0.0191912	0.904975	30.8554	3.88206	58.8978	3.35047	6.21661	0.00512056	0.822872	0.99138	7.12166	3.18429	86.879	13.6023	78.6248	67.9619	29.9141	2.85147	59.0155	33.5301	68.1208	6.8766	53.9282	161.985	7.32922	161.134	18.7207	18.7207	91.7529	26.8018	26.8018	10.5409	127.881	47.203	124.053	101.925	188.252	85.3391	147.113
933	0.0290324	4.88293	0.0913834	0.0224541	42.298	0.24598	0.369114	0.00488357	0.0157581	0.00258335	0.028659	0.75671	28.7589	4.20073	70.084	3.10499	10.7765	0.0204265	1.50389	1.52371	17.4393	3.51881	113.734	16.6789	79.3497	63.1618	27.8239	2.27689	74.1025	32.8689	75.1072	12.3753	56.5206	276.941	10.7162	280.394	26.6698	26.6698	174.565	102.739	102.739	19.406	122.326	47.9282	134.421	116.468	194.838	86.3496	140.258
934	0.0149012	6.75011	0.108162	0.0240398	28.5316	0.158417	0.22834	0.00179736	0.0138732	0.00226483	0.0202923	0.883761	34.9811	4.35716	43.7577	3.19776	6.83378	0.00436938	0.722654	0.902395	7.47422	4.02124	92.9755	19.1656	60.9479	44.4574	36.8934	3.07389	68.8489	33.7203	56.3652	7.55491	54.1527	171.745	10.3295	165.604	29.9387	29.9387	108.864	34.0912	34.0912	13.4683	129.137	55.1292	113.143	130.716	186.944	81.9489	132.264
935	0.0250177	7.2779	0.114834	0.0250849	53.0617	0.227093	0.332636	0.00297548	0.0272106	0.00441552	0.0295047	0.91639	37.2472	4.58733	92.4339	3.42992	9.97073	0.00770799	1.25118	1.33957	8.92697	3.63382	93.9303	19.6184	145.139	64.7814	33.4814	3.32901	70.6619	33.8317	76.6048	10.773	55.1346	252.467	11.2296	212.983	67.7143	67.7143	174.213	63.4441	63.4441	17.0013	134.525	50.9017	105.347	118.363	205.183	81.7766	172.195
936	0.0257281	12.6664	0.111764	0.0265484	32.1286	0.124845	0.319544	0.00417863	0.0150314	0.00246094	0.0274366	1.14606	36.1554	5.90056	49.7601	5.15862	9.50291	0.0158089	1.21348	1.32896	12.9964	2.87293	95.6622	11.0042	101.799	39.9348	37.739	4.17729	75.5658	32.6727	59.53	10.6829	49.8521	271.939	12.2286	277.822	23.7687	23.7687	145.739	83.7932	83.7932	17.4229	180.416	42.9179	94.4434	92.8427	178.316	88.5885	156.914
937	0.0199029	10.1663	0.0837533	0.0217146	44.1273	0.159411	0.262748	0.00282298	0.0110364	0.00181287	0.0190922	1.05588	27.3385	4.60216	72.899	4.32018	7.842	0.0110969	0.917697	1.0669	7.91327	3.02433	60.8761	11.0917	145.243	48.9724	30.8729	3.08551	62.1735	32.2004	77.4612	8.8339	52.6675	199.433	8.3308	197.553	21.4082	21.4082	122.66	57.6163	57.6163	11.1971	157.449	48.1051	90.5243	89.8397	172.825	83.0365	183.528
938	0.0803719	0.975199	0.220295	0.015669	69.7798	0.62911	0.570921	0.00633748	0.0488509	0.00779452	0.0434421	0.23452	66.1981	2.59942	136.317	4.53801	17.174	0.0274958	4.62484	2.73949	47.8512	3.0018	412.551	14.7372	81.1548	70.1765	29.8399	1.08469	73.8216	37.0326	65.4196	18.3326	69.6943	438.406	23.4343	345.379	142.71	142.71	313.633	119.863	119.863	26.2487	163.863	22.6744	135.68	104.154	204.218	96.3083	86.2643
939	0.0334854	6.86402	0.11058	0.0201908	45.8543	0.244123	0.358622	0.00616811	0.0255961	0.00414502	0.0285405	0.897806	35.7047	4.16853	76.8646	4.32091	10.7311	0.0214356	1.82247	1.69768	14.9155	2.85041	97.6323	11.3463	119.759	68.8486	32.2603	3.15361	64.6828	33.9718	72.6395	11.7196	53.47	300.735	11.2449	257.105	72.6965	72.6965	232.672	117.676	117.676	17.8215	155.12	42.4396	110.972	92.4016	182.682	88.519	163.362
940	0.0228544	5.1865	0.113737	0.0213801	47.7328	0.233133	0.324976	0.00313003	0.014378	0.00235669	0.0210424	0.785186	35.7449	4.23408	81.1643	3.72669	9.47931	0.0240308	1.47057	1.5003	13.6886	2.8647	143.706	13.6948	104.123	61.1558	32.7949	2.76361	72.9007	33.9231	74.1583	10.8904	55.7587	208.274	10.2062	203.381	28.358	28.358	149.824	74.8922	74.8922	13.2582	136.732	38.4913	134.659	96.3989	202.41	90.5628	144.377
941	0.0369346	3.15548	0.132433	0.019622	69.7525	0.252407	0.382569	0.00200843	0.0323008	0.00523195	0.0417105	0.584549	42.377	3.32521	134.415	3.70727	11.3716	0.00652462	2.20666	1.90925	16.7977	3.57368	133.891	17.8016	146.953	55.4921	36.7701	2.24797	68.1226	35.3305	81.7461	12.347	57.6279	348.926	19.3516	314.43	81.1105	81.1105	168.504	40.4831	40.4831	27.2635	143.477	46.3843	117.165	119.849	198.763	87.5235	160.2
942	0.143243	0.255768	0.331477	0.0285703	79.2007	1.94286	0.726128	0.00712012	0.0642795	0.0101781	0.0752858	0.0493993	88.4302	1.59799	164.679	2.407	23.1966	0.0267686	6.27551	3.06029	60.6396	4.0509	1114.94	56.1937	74.8553	51.0851	15.2649	0.244793	58.1198	37.9823	56.528	23.1754	50.3526	575.902	32.657	489.599	162.679	162.679	334.285	148.697	148.697	43.7192	100.153	5.99721	115.807	141.008	257.51	95.1599	45.6494
943	0.0565188	2.41086	0.208012	0.0226169	73.55	0.439772	0.467184	0.00527628	0.0434589	0.00693718	0.0411694	0.487453	65.0321	3.15614	145.259	3.51317	14.1629	0.0185218	2.47924	2.08035	16.8573	3.42695	277.918	26.8337	142.402	85.2553	35.7079	2.24753	70.6411	36.6989	67.2303	14.931	60.3648	459.708	22.0094	387.522	116.533	116.533	266.658	106.366	106.366	22.3375	135.621	32.5598	117.795	118.295	239.687	90.8464	123.779
944	0.0238244	12.2432	0.099842	0.024299	29.4928	0.166175	0.302993	0.00240889	0.0200202	0.00325	0.0235561	1.12763	32.2384	5.16732	45.0843	4.83485	9.02841	0.00905011	1.62546	1.62534	13.8717	3.57115	88.1155	12.2492	88.1021	52.6668	33.2493	3.77405	66.4922	32.6241	58.8816	9.9612	50.6363	243.618	13.2307	215.949	56.9056	56.9056	150.455	52.623	52.623	16.0061	180.016	51.6351	93.047	114.242	160.849	86.6529	152.384
945	0.06878	10.0018	0.126621	0.0258033	30.4266	0.151763	0.511055	0.00987311	0.0319047	0.00514434	0.0370769	1.05137	39.6593	5.27249	46.8111	5.73014	15.1702	0.0399492	3.23644	2.32849	25.5643	2.70627	165.954	15.0118	86.6471	46.54	38.8597	3.99967	72.8034	33.6145	55.7146	16.7836	52.3573	418.527	17.7589	369.095	88.7299	88.7299	307.274	184.332	184.332	21.5389	193.599	34.9797	90.3788	91.866	218.556	91.0694	131.178
946	0.0396619	2.99025	0.152307	0.0228556	62.4613	0.28983	0.408752	0.00375989	0.0341303	0.00549015	0.0322013	0.5637	47.3391	3.98422	115.707	4.38493	11.6113	0.0116698	1.90475	1.77282	22.334	3.67675	215.759	19.6992	115.302	62.1739	35.8269	2.31199	82.3423	35.2597	74.5885	13.196	64.1938	334.089	15.5262	269.982	101.398	101.398	234.288	82.4268	82.4268	21.7656	166.812	39.7611	108.518	126.069	203.76	91.1608	130.556
947	0.0228147	5.38511	0.106834	0.0202643	47.1279	0.24462	0.301062	0.00341668	0.0133198	0.00217101	0.0206264	0.800914	34.093	3.72995	79.8909	3.89089	9.21452	0.00985203	0.941458	1.08836	9.98769	2.77711	112.106	15.6226	101.78	64.8535	31.9207	2.70468	62.6509	34.1339	74.9531	10.094	54.6454	198.83	9.00474	189.676	29.9402	29.9402	144.252	68.4068	68.4068	11.7822	140.796	39.949	112.369	91.7911	219.569	86.8829	152.107
948	0.0419986	3.39899	0.107949	0.0222352	54.1105	0.256913	0.436263	0.00543208	0.0226627	0.0036737	0.0309553	0.615239	33.5866	4.0193	95.7808	5.10386	13.0913	0.0265307	2.01517	1.87178	19.5258	3.20412	151.395	17.8275	93.5201	58.3082	30.5642	2.06879	79.7412	33.814	80.4789	14.4861	60.6393	336.217	15.8964	314.315	55.9199	55.92	215.137	113.009	113.009	18.1217	183.73	41.0588	90.4451	108.296	214.376	88.798	137.943
949	0.0288137	6.9571	0.115301	0.0246362	46.7781	0.184317	0.305522	0.00245981	0.0188053	0.0030422	0.0240294	0.900093	37.1807	5.02844	78.8945	4.25369	9.12624	0.00686857	1.23565	1.3342	11.0068	3.32794	103.938	14.3847	116.365	52.1754	35.4294	3.2896	78.6459	33.4812	72.3004	10.085	58.0611	230.671	12.4249	212.266	48.4322	48.4322	140.49	42.047	42.047	17.6026	158.982	47.073	104.516	108.995	188.041	86.8812	160.232
950	0.0677079	1.09125	0.202645	0.019304	96.484	0.544268	0.550026	0.004649	0.0414871	0.00667217	0.0480135	0.260106	61.745	3.03366	221.914	3.6322	16.4412	0.0211308	3.73292	2.47392	45.0307	2.90772	341.894	19.7313	154.545	66.1881	30.9093	1.1789	82.3036	36.6391	76.0203	17.8357	65.7148	407.746	20.1435	351.517	102.066	102.066	251.56	102.49	102.49	25.694	134.219	25.3702	140.648	100.703	236.15	94.2502	113.866
951	0.0185007	9.06378	0.105781	0.0232982	34.4032	0.222012	0.256343	0.00239811	0.0119205	0.00194998	0.0161828	1.009	34.1235	4.51837	54.3136	4.14814	7.68162	0.0127837	0.942324	1.09784	9.01224	3.11291	94.8048	15.8151	83.0433	66.5309	32.0392	3.46274	63.7247	33.4657	63.4314	8.58533	50.9993	175.013	8.14561	168.112	26.4807	26.4807	131.621	62.6548	62.6548	11.4343	153.154	45.3862	98.8498	101.094	206.641	84.696	147.599
952	0.0211398	8.06289	0.0828095	0.019869	23.4958	0.239486	0.261164	0.00229879	0.0174557	0.00284348	0.0203529	0.959891	27.3668	4.24155	34.8664	4.07552	7.8309	0.00946718	1.19012	1.3034	10.6194	3.36875	45.3197	9.86393	59.5533	69.937	27.1313	2.77775	62.0794	32.5582	53.6359	8.58766	49.4899	236.245	10.1549	209.755	47.926	47.926	131.631	44.1861	44.1861	11.2807	153.687	54.2617	84.9144	90.6332	145.06	80.1538	143.682
953	0.0246464	4.30221	0.111932	0.0209691	74.5843	0.243446	0.308596	0.00218072	0.0165869	0.00267706	0.0234986	0.711698	34.6527	3.89558	147.385	4.546	9.10519	0.00956516	1.57078	1.58416	11.9216	2.60403	164.641	15.831	187.315	60.3449	32.0781	2.43872	71.3947	34.0643	90.4787	10.2575	63.7154	247.226	12.6495	226.47	46.8197	46.8197	141.011	39.9042	39.9042	13.4139	158.073	33.9291	109.28	88.3916	228.199	90.5941	158.923
954	0.0413569	5.67882	0.104925	0.0213782	47.0435	0.180021	0.411614	0.00482539	0.0246846	0.00398395	0.0298531	0.823844	33.1911	4.11009	79.7636	4.32438	12.6312	0.029013	2.20968	1.95082	17.6351	2.54478	123.04	14.8472	98.7091	48.6005	34.5858	2.75211	68.2785	33.6789	75.5964	13.5762	59.1629	295.4	12.5839	259.436	69.7539	69.7539	217.519	99.6444	99.6444	21.2056	150.531	36.4065	107.802	84.7601	224.268	88.4022	147.709
955	0.00762784	16.5255	0.0779574	0.0261639	20.529	0.101687	0.167307	0.00145007	0.00716746	0.00118079	0.011552	1.25399	25.8567	5.1485	29.7731	2.76469	4.995	0.00845728	0.537517	0.695335	4.52879	4.31585	38.5313	17.0663	62.0255	33.9174	32.6901	3.56145	58.3244	31.3343	49.4928	5.63201	44.4788	122.171	4.88586	121.263	13.4696	13.4696	83.9388	32.3694	32.3694	7.67642	114.952	65.4249	86.9597	116.399	163.902	67.6526	148.021
956	0.0653011	2.55688	0.16241	0.0189407	63.2531	0.328983	0.521419	0.00852112	0.0292927	0.00472914	0.0338485	0.506124	49.7766	3.06718	117.987	3.79424	15.3063	0.0301009	2.52039	2.08931	18.6313	3.75506	261.143	18.5144	105.034	65.6854	36.2439	2.10639	67.522	36.036	73.2724	17.2174	61.6189	335.978	16.3459	290.858	82.4019	82.4018	280.249	153.441	153.441	20.9358	147.962	36.8245	133.242	129.346	194.854	92.9846	117.87
957	0.0226055	4.28866	0.128534	0.0195835	49.4013	0.263056	0.264298	0.00135224	0.0198221	0.00320475	0.0237723	0.711385	41.6388	3.90912	84.888	3.69074	8.2631	0.00316358	0.98165	1.14342	8.01979	2.45756	107.441	12.2558	101.211	65.1383	34.7996	2.72981	71.6668	34.8291	71.0993	8.62587	59.592	212.696	11.0668	190.351	47.3395	47.3395	126.927	29.0548	29.0548	13.9276	130.009	36.7482	129.043	80.6698	207.77	88.7902	153.2
958	0.0143966	7.16594	0.0934646	0.0217503	37.9565	0.170378	0.236647	0.00212518	0.0099738	0.00165214	0.0187352	0.915152	30.0869	4.53608	61.21	3.62373	7.0807	0.0108289	0.868731	1.02224	7.59181	2.83264	86.5687	11.7972	83.8621	48.6776	32.3732	2.87537	69.8945	32.7989	69.8713	7.95964	57.9065	174.805	9.09827	182.79	11.2474	11.2474	109.024	47.1002	47.1002	10.1338	133.043	43.1771	122.336	90.3792	187.74	86.8373	150.42
959	0.0189796	7.9875	0.0901052	0.0298488	33.3215	0.140038	0.301644	0.00265347	0.0113936	0.00188339	0.0215791	0.950482	28.5788	5.78433	52.3966	3.66948	9.00422	0.0216238	1.28184	1.34917	10.7422	4.26343	102.321	20.3034	74.5064	40.8507	31.4501	2.96695	86.2582	31.3812	65.9737	10.1715	53.1551	230.456	9.71098	238.251	14.9597	14.9597	112.964	54.6022	54.6022	13.0438	147.416	56.3253	100.609	140.087	182.061	82.563	140.201
960	0.0436472	7.38302	0.147731	0.0195576	46.5338	0.251309	0.447511	0.00536402	0.0227959	0.00369168	0.0308916	0.926847	47.3451	4.24988	78.1876	6.43535	13.3536	0.0347766	1.93116	1.77113	16.3721	2.91286	146.14	9.01113	128.985	72.0448	37.6696	3.81023	64.2945	35.0834	65.1507	14.8696	55.18	341.536	15.7079	315.311	57.0492	57.0492	199.765	100.224	100.224	15.1157	216.695	39.1968	95.4169	97.9143	153.73	93.4202	152.012
[truncated: 9,040 more rows]
[truncated: 17 more columns]

## Sheet: KEY
Prefix-
P-	plasma
T-	tissue							The tab labeled "Metabolite Conc._Rxn Rate Data" contains 10,000 virtual individuals
L-	liver							for each individual it lists plasma, tissue and liver metabolite concentrations and reaction fluxes at steady-state
[truncated: 36 more rows]

## Sheet: multipliers of Vmax
individual	mL-MTHFR	mL-MS	mL-PGT	mL-FTD	mL-FTS	mL-MTCH	mL-MTD	mL-NE	mL-SHMT	mL-TS	mL-DHFR	mL-MAT-I	mL-MAT-III	mL-GNMT	mL-DNMT	mL-SAHH	mL-CBS	mL-BHMT	mT-MTHFR	mT-MS	mT-PGT	mT-FTD	mT-FTS	mT-MTCH	mT-MTD	mT-NE	mT-SHMT	mT-TS	mT-DHFR	mT-MAT-II	mT-GNMT	mT-DNMT	mT-SAHH	mT-CBS	mT-BHMT	mL-AICAR(T)	mT-AICAR(T)	mT-RFC	mL-RFC	gL-MTHFR	gL-TS	gT-MTHFR	gT-TS
[truncated: 10,000 more rows]
